# Supplementary material for: [1-(1-Adamantylamino)ethyl­idene]oxonium methane­sulfonate
Source: Acta Crystallogr Sect E Struct Rep Online. 2009 May 20;65(Pt 6):o1307. doi: 10.1107/S1600536809017632 (PMC2969600; doi:10.1107/S1600536809017632)
Supplement: Supplementary file 2 [file e-65-o1307-Isup2.hkl]

# 
# h,k,l, Fc-squared, Fo-squared, sigma(Fo-squared) and status flag 
# 
data_I
_shelx_title ' v in Pbca' 
_shelx_refln_list_code          4 
_shelx_F_calc_maximum      351.01 
_exptl_crystal_F_000      1248.00 
_reflns_d_resolution_high  0.8409 
 
loop_ 
 _symmetry_equiv_pos_as_xyz 
 'x, y, z' 
 '-x+1/2, -y, z+1/2' 
 '-x, y+1/2, -z+1/2' 
 'x+1/2, -y+1/2, -z' 
 '-x, -y, -z' 
 'x-1/2, y, -z-1/2' 
 'x, -y-1/2, z-1/2' 
 '-x-1/2, y-1/2, z' 
 
_cell_length_a    12.9848 
_cell_length_b    11.2625 
_cell_length_c    19.0037 
_cell_angle_alpha  90.000 
_cell_angle_beta   90.000 
_cell_angle_gamma  90.000 
 
_shelx_F_squared_multiplier     1.000 
 
loop_ 
 _refln_index_h 
 _refln_index_k 
 _refln_index_l 
 _refln_F_squared_calc 
 _refln_F_squared_meas 
 _refln_F_squared_sigma 
 _refln_observed_status 
   2   0   0      534.16      690.93      8.09 o 
   4   0   0     3469.25     3069.90     18.53 o 
   6   0   0     8593.46     8997.03     29.88 o 
   8   0   0     4461.40     4882.96     41.34 o 
  10   0   0     5472.11     5522.15     75.52 o 
  12   0   0      187.67      158.14     15.52 o 
  14   0   0     1505.97     1515.32     30.41 o 
   2   1   0    42295.13    40519.18     39.11 o 
   4   1   0      391.59      446.46      4.82 o 
   6   1   0     2509.51     2810.40     20.72 o 
   8   1   0     1565.90     1585.32     10.27 o 
  10   1   0      585.94      605.73     12.37 o 
  12   1   0      101.22      105.54     11.63 o 
  14   1   0       89.18       63.09     15.72 o 
   0   2   0     2448.17     2421.64     40.19 o 
   2   2   0    59225.73    54662.01     48.78 o 
   4   2   0    14505.57    16140.33     47.37 o 
   6   2   0     2052.19     2311.97     10.87 o 
   8   2   0     3159.81     3263.92     17.33 o 
  10   2   0        2.21        0.00      4.81 o 
  12   2   0     1408.40     1371.67     21.15 o 
  14   2   0        7.00        0.39     10.03 o 
   2   3   0     4839.37     4714.64     20.64 o 
   4   3   0     1428.59     1374.17      8.20 o 
   6   3   0     2962.41     3499.27     14.23 o 
   8   3   0       20.03        8.68      4.21 o 
  10   3   0     1402.24     1368.36     16.02 o 
  12   3   0      395.80      427.80     18.73 o 
  14   3   0      296.25      334.53     22.40 o 
   0   4   0    10535.54     9538.07     27.90 o 
   2   4   0     4022.89     3558.94     13.34 o 
   4   4   0     2808.02     3127.75     15.60 o 
   6   4   0     1122.56     1319.17     14.27 o 
   8   4   0     1449.44     1479.48     13.15 o 
  10   4   0     3485.28     3565.10     29.64 o 
  12   4   0      391.58      410.86     22.55 o 
  14   4   0      953.41     1034.50     28.22 o 
   2   5   0        1.47        0.58      1.36 o 
   4   5   0     2625.50     2777.30     13.96 o 
   6   5   0      556.15      531.35      6.72 o 
   8   5   0     1259.03     1229.67     14.73 o 
  10   5   0       47.25       51.91     12.37 o 
  12   5   0      486.70      452.65     20.10 o 
  14   5   0        5.51        0.00     39.99 o 
   0   6   0      105.70       77.82      8.53 o 
   2   6   0     8908.22     8595.50     30.12 o 
   4   6   0     3719.44     3606.99     21.98 o 
   6   6   0     2021.46     1889.94     14.56 o 
   8   6   0       69.34       73.86      9.40 o 
  10   6   0     1114.18     1122.30     20.21 o 
  12   6   0      815.46      835.72     25.71 o 
   2   7   0      113.49      184.70      6.20 o 
   4   7   0        8.40        5.85      4.35 o 
   6   7   0       79.73       87.69      7.31 o 
   8   7   0      534.98      528.27     12.43 o 
  10   7   0      215.86      251.21     16.11 o 
  12   7   0      251.70      251.20     24.64 o 
   0   8   0     6511.64     6296.13    111.88 o 
   2   8   0     3625.62     3557.53     19.34 o 
   4   8   0     3761.84     3690.53     20.37 o 
   6   8   0      131.93      113.51      8.50 o 
   8   8   0     4620.81     4663.26     36.98 o 
  10   8   0      433.11      431.14     16.77 o 
  12   8   0     1072.09     1231.12     53.46 o 
   2   9   0      156.15      114.44      8.67 o 
   4   9   0      618.61      570.23     10.41 o 
   6   9   0     6077.65     6183.53     28.54 o 
   8   9   0      148.56      139.11     16.44 o 
  10   9   0       32.92       36.63     17.80 o 
   0  10   0     2055.81     2037.56     25.50 o 
   2  10   0      355.40      328.63     10.77 o 
   4  10   0        0.38        0.00      3.29 o 
   6  10   0       80.83      104.28     10.83 o 
   8  10   0      810.20      841.13     20.86 o 
  10  10   0     1433.45     1586.63     27.26 o 
   2  11   0       10.16        6.05      9.44 o 
   4  11   0     1036.13     1012.83     16.20 o 
   6  11   0      674.03      684.64     14.72 o 
   8  11   0       66.42       71.13     18.75 o 
   0  12   0     1069.70      953.64     21.98 o 
   2  12   0      367.90      370.52     12.79 o 
   4  12   0        0.16        0.00      6.66 o 
   6  12   0       27.67       30.58     14.86 o 
   2  13   0       20.22       34.06     13.26 o 
   2   1   1     3086.48     3048.02      7.60 o 
   3   1   1    27383.85    25967.86     65.44 o 
   4   1   1      584.46      637.48      3.58 o 
   5   1   1    12988.79    12530.86     15.51 o 
   6   1   1       71.81       97.23      2.64 o 
   7   1   1     1444.49     1268.17      5.95 o 
   8   1   1       81.59      100.44      3.60 o 
   9   1   1      431.70      395.23      5.60 o 
  10   1   1      412.32      410.30      7.27 o 
  11   1   1      718.62      628.37      9.29 o 
  12   1   1       13.28        3.63      4.97 o 
  13   1   1      105.84      134.23      9.60 o 
  14   1   1        9.33        0.00      5.07 o 
  15   1   1       78.17       90.88     13.89 o 
   0   2   1    12811.87    12754.79     35.98 o 
   1   2   1      144.64      229.92      2.44 o 
   2   2   1     1161.24     1173.57      5.33 o 
   3   2   1       55.96       80.04      2.15 o 
   4   2   1        3.91        6.20      1.25 o 
   5   2   1     4226.88     4329.23      9.58 o 
   6   2   1     4399.66     4667.08     11.60 o 
   7   2   1      910.43      964.89      6.14 o 
   8   2   1       52.33       47.77      3.96 o 
   9   2   1      221.26      203.98      5.00 o 
  10   2   1      131.56      103.92      7.19 o 
  11   2   1      165.24      153.78      8.51 o 
  12   2   1        0.29        0.00      5.88 o 
  13   2   1       45.42       44.13     10.43 o 
  14   2   1       40.60       35.63     11.88 o 
  15   2   1        0.95        0.00     12.35 o 
   1   3   1    10416.24    10246.74     23.41 o 
   2   3   1      320.74      338.11      4.00 o 
   3   3   1     1377.82     1501.98      6.61 o 
   4   3   1      885.09      967.12      4.94 o 
   5   3   1      791.71      503.07      3.91 o 
   6   3   1      959.78     1011.42      5.96 o 
   7   3   1      801.21      731.53      5.53 o 
   8   3   1       73.43       85.94      3.79 o 
   9   3   1     3532.61     3453.16     13.97 o 
  10   3   1       24.63       18.78      6.08 o 
  11   3   1      261.09      213.58      9.49 o 
  12   3   1       55.59       62.77      9.37 o 
  13   3   1      698.98      680.87     16.47 o 
  14   3   1      285.55      315.04     16.39 o 
  15   3   1      966.48     1084.06     21.13 o 
   0   4   1    12757.46    12866.81     22.97 o 
   1   4   1     2303.23     2619.77      8.31 o 
   2   4   1        1.92        1.33      1.11 o 
   3   4   1      621.61      644.46      4.28 o 
   4   4   1      733.24      751.61      4.56 o 
   5   4   1     2756.12     2823.84      8.78 o 
   6   4   1     1326.27     1423.27      6.78 o 
   7   4   1     1654.75     1675.33      8.07 o 
   8   4   1      503.59      506.37      6.60 o 
   9   4   1      404.21      416.98      7.39 o 
  10   4   1      119.60      132.13      8.40 o 
  11   4   1       28.47       20.39      8.64 o 
  12   4   1      471.30      481.03     14.51 o 
  13   4   1      756.03      818.85     17.85 o 
  14   4   1        1.00        0.00      7.63 o 
   1   5   1     1506.09     1624.84      6.61 o 
   2   5   1     1828.28     1965.69      8.38 o 
   3   5   1     1017.24      933.81      6.26 o 
   4   5   1     1962.70     2072.41      9.07 o 
   5   5   1       17.19       12.49      3.07 o 
   6   5   1        9.23       16.56      3.50 o 
   7   5   1     5090.63     5039.91     15.17 o 
   8   5   1      129.91      112.70      6.59 o 
   9   5   1     1481.90     1459.23     12.91 o 
  10   5   1     1107.61     1053.21     13.13 o 
  11   5   1     1254.88     1281.76     16.79 o 
  12   5   1       98.33      113.32     13.71 o 
  13   5   1      112.52      121.14     14.52 o 
  14   5   1      116.02      104.28     16.39 o 
   0   6   1     4070.06     4487.05     28.44 o 
   1   6   1     5231.08     5651.24     15.30 o 
   2   6   1       49.73       66.89      3.49 o 
   3   6   1     1922.10     2025.32      9.15 o 
   4   6   1     3936.99     3861.50     13.12 o 
   5   6   1       77.91       73.02      4.51 o 
   6   6   1      177.55      178.95      4.60 o 
   7   6   1      689.05      715.62      7.60 o 
   8   6   1        0.87        0.00      1.57 o 
   9   6   1      409.00      427.76      9.82 o 
  10   6   1       10.43       16.86      9.27 o 
  11   6   1     1391.75     1512.47     18.61 o 
  12   6   1      382.15      337.05     14.78 o 
  13   6   1       64.93       55.79     14.89 o 
   1   7   1     1780.98     1797.32      9.75 o 
   2   7   1      555.78      541.01      5.82 o 
   3   7   1       73.55       76.31      4.28 o 
   4   7   1      719.65      703.78      6.73 o 
   5   7   1      616.71      605.60      6.64 o 
   6   7   1     4670.32     4738.50     15.71 o 
   7   7   1     5007.65     5103.99     18.50 o 
   8   7   1      129.76      123.04      8.14 o 
   9   7   1     1220.08     1245.70     14.91 o 
  10   7   1      276.67      263.36     10.32 o 
  11   7   1      189.54      160.78     12.82 o 
  12   7   1        6.95        0.00     13.59 o 
  13   7   1       20.84       27.62     16.58 o 
   0   8   1      169.85      156.66      7.43 o 
   1   8   1        0.08        0.00      3.64 o 
   2   8   1      463.12      458.82      6.27 o 
   3   8   1        1.73        0.00      2.30 o 
   4   8   1     4536.94     4564.75     18.02 o 
   5   8   1      533.60      526.27      6.92 o 
   6   8   1     1633.81     1623.15     10.61 o 
   7   8   1      266.92      257.94      7.10 o 
   8   8   1       21.38       50.07      8.58 o 
   9   8   1      127.86      122.45     10.81 o 
  10   8   1        9.67       12.24     10.13 o 
  11   8   1      138.60      134.49     14.65 o 
  12   8   1        3.97       11.00     15.83 o 
   1   9   1       42.02       34.97      5.34 o 
   2   9   1        6.64        1.94      2.02 o 
   3   9   1      407.51      355.80      6.88 o 
   4   9   1      314.96      299.80      6.30 o 
   5   9   1     4244.97     4367.27     16.94 o 
   6   9   1     1080.55     1093.80      9.68 o 
   7   9   1       44.73       49.53      6.91 o 
   8   9   1       10.05        7.29      8.68 o 
   9   9   1     2425.67     2620.11     22.30 o 
  10   9   1      155.71      190.20     13.71 o 
  11   9   1       28.38       33.67     14.93 o 
   0  10   1      188.64      182.00      8.96 o 
   1  10   1      602.48      565.46      8.71 o 
   2  10   1        0.96        0.00      2.66 o 
   3  10   1      356.11      353.07      7.75 o 
   4  10   1      314.44      321.31      7.29 o 
   5  10   1       86.08       90.39      7.06 o 
   6  10   1      354.35      343.82      7.50 o 
   7  10   1       36.78       31.77      8.35 o 
   8  10   1      252.15      271.37     12.30 o 
   9  10   1      112.31      100.35     13.75 o 
  10  10   1      693.93      799.13     15.79 o 
   1  11   1      199.43      196.58      7.06 o 
   2  11   1       49.85       32.03      7.36 o 
   3  11   1      217.01      223.59      8.36 o 
   4  11   1      372.00      395.53      8.76 o 
   5  11   1        2.70        0.00      3.82 o 
   6  11   1        0.80        0.00      7.34 o 
   7  11   1     1683.07     1800.49     16.84 o 
   8  11   1        0.57        0.00      5.36 o 
   0  12   1       62.45       58.63     11.34 o 
   1  12   1       62.08       52.56      7.90 o 
   2  12   1       24.97       22.49      8.75 o 
   3  12   1      155.94      168.20      9.94 o 
   4  12   1      223.27      241.67      9.75 o 
   5  12   1      353.58      366.66     10.53 o 
   6  12   1      303.10      328.19     11.47 o 
   1  13   1       43.38       34.75      8.87 o 
   2  13   1      161.29      171.67     10.18 o 
   3  13   1       34.10       42.22     10.41 o 
   2   0   2     9285.46     9890.18     70.71 o 
   3   0   2      108.09      161.87      5.53 o 
   4   0   2       31.19       17.07      2.37 o 
   5   0   2      370.89      396.01      4.07 o 
   6   0   2     8325.36     9067.71     30.23 o 
   7   0   2      145.49      143.07      4.79 o 
   8   0   2    15517.60    15938.02     40.63 o 
   9   0   2     1355.46     1425.19     13.52 o 
  10   0   2     1957.53     1980.48     22.28 o 
  11   0   2       83.60       74.08     10.13 o 
  12   0   2      617.78      630.36     14.08 o 
  13   0   2      520.23      505.72     14.21 o 
  14   0   2      789.32      861.46     17.86 o 
  15   0   2       50.30       34.27     15.71 o 
   1   1   2    10918.41    10663.93     38.93 o 
   2   1   2    16503.58    16753.19     59.87 o 
   3   1   2      104.25      109.30      2.35 o 
   4   1   2      541.93      627.61      3.67 o 
   5   1   2      684.43      719.79      4.01 o 
   6   1   2      521.57      617.59      4.19 o 
   7   1   2     2139.03     2247.49      7.78 o 
   8   1   2       80.49       85.17      3.75 o 
   9   1   2        5.04        7.89      4.36 o 
  10   1   2     3176.01     3284.90     20.29 o 
  11   1   2     1854.83     1817.22     16.85 o 
  12   1   2        7.19        2.09      3.99 o 
  13   1   2      393.18      398.48     10.29 o 
  14   1   2      282.34      309.10     12.16 o 
  15   1   2      298.10      324.02     15.58 o 
   0   2   2    74532.68    65108.03    266.16 o 
   1   2   2     1002.54      933.10      4.28 o 
   2   2   2    34781.05    32897.61     45.48 o 
   3   2   2     1230.46     1185.52      4.89 o 
   4   2   2     4233.20     4155.54     11.54 o 
   5   2   2     1736.64     1889.25      6.49 o 
   6   2   2     3205.50     3471.00      8.78 o 
   7   2   2       67.18       44.55      3.03 o 
   8   2   2     3987.86     4424.37     14.69 o 
   9   2   2     1268.04     1267.21      9.13 o 
  10   2   2     1855.11     1851.74     13.43 o 
  11   2   2       61.15       56.48      7.42 o 
  12   2   2     1347.97     1362.37     16.83 o 
  13   2   2        0.25        0.00      6.67 o 
  14   2   2      312.68      301.45     14.89 o 
  15   2   2       13.00        8.42     15.88 o 
   1   3   2      198.35      233.37      2.68 o 
   2   3   2     4691.63     4690.01     19.82 o 
   3   3   2       17.29       23.03      2.18 o 
   4   3   2     5289.25     5273.66     15.38 o 
   5   3   2      863.18      870.44      4.67 o 
   6   3   2     4692.49     5134.31     12.31 o 
   7   3   2       26.62       29.84      3.30 o 
   8   3   2       41.32       26.31      4.40 o 
   9   3   2        0.32        1.77      3.29 o 
  10   3   2      145.59      172.81      7.12 o 
  11   3   2      140.49      131.26      8.42 o 
  12   3   2     1096.73     1112.23     16.80 o 
  13   3   2       17.94       17.08      9.99 o 
  14   3   2       36.53       35.57     14.22 o 
   0   4   2     7368.72     6511.95     24.67 o 
   1   4   2     9226.19     9445.89     21.66 o 
   2   4   2     9276.32     8868.99     13.93 o 
   3   4   2     2305.15     2334.14      7.70 o 
   4   4   2       71.05      101.68      2.82 o 
   5   4   2      794.85      860.35      5.09 o 
   6   4   2      446.27      431.59      4.24 o 
   7   4   2      408.37      435.78      5.53 o 
   8   4   2      296.16      273.66      6.27 o 
   9   4   2      408.35      371.74      6.71 o 
  10   4   2       86.48       81.29      6.90 o 
  11   4   2      399.52      391.73      9.91 o 
  12   4   2     1897.09     1874.08     22.71 o 
  13   4   2       31.26       35.39     11.59 o 
  14   4   2      161.41      136.97     16.31 o 
   1   5   2     2359.56     2549.99      8.19 o 
   2   5   2      886.60      972.59      5.54 o 
   3   5   2       51.71       44.18      2.88 o 
   4   5   2     1263.36     1335.76      7.49 o 
   5   5   2      187.59      169.83      3.95 o 
   6   5   2      167.77      123.22      4.10 o 
   7   5   2      459.17      480.76      5.84 o 
   8   5   2      198.99      181.66      6.12 o 
   9   5   2       42.16       37.92      6.69 o 
  10   5   2       30.70       14.03     10.28 o 
  11   5   2        0.29        0.00      4.84 o 
  12   5   2      277.43      272.69     13.61 o 
  13   5   2       12.53        7.81     13.20 o 
  14   5   2       24.80        6.17      8.57 o 
   0   6   2    15241.71    15895.21     69.07 o 
   1   6   2      271.50      294.27      4.48 o 
   2   6   2     1650.76     1427.15      8.04 o 
   3   6   2       46.79       50.34      3.86 o 
   4   6   2     3418.49     3348.15     12.34 o 
   5   6   2        2.55        0.33      1.01 o 
   6   6   2     2260.43     2231.74     10.90 o 
   7   6   2      419.12      389.07      6.77 o 
   8   6   2       22.11       25.54      6.22 o 
   9   6   2       32.80       15.13      8.13 o 
  10   6   2     5453.75     5710.73     53.52 o 
  11   6   2      135.69      129.22     11.52 o 
  12   6   2      811.52      922.14     16.29 o 
  13   6   2       16.64        0.00      1.41 o 
   1   7   2     1168.52     1203.37      8.15 o 
   2   7   2       32.45       34.15      3.81 o 
   3   7   2      558.09      559.90      6.24 o 
   4   7   2       53.62       64.72      4.69 o 
   5   7   2      246.66      243.37      5.49 o 
   6   7   2     1081.39     1072.95      8.81 o 
   7   7   2       62.93       58.78      6.27 o 
   8   7   2      434.11      413.09      8.35 o 
   9   7   2      107.86      109.42      8.92 o 
  10   7   2       26.17        5.66      6.72 o 
  11   7   2       19.29        0.00      3.61 o 
  12   7   2        5.85        0.00      6.56 o 
  13   7   2       81.92       73.07     17.39 o 
   0   8   2     2731.76     2403.17     26.84 o 
   1   8   2       14.25        4.40      2.56 o 
   2   8   2     6597.13     6580.39     25.55 o 
   3   8   2      287.92      284.65      5.67 o 
   4   8   2     1353.21     1418.27      9.65 o 
   5   8   2      312.58      286.68      6.00 o 
   6   8   2      113.33      114.35      5.90 o 
   7   8   2       32.48       24.53      6.57 o 
   8   8   2     2013.86     2031.57     17.66 o 
   9   8   2        5.33        0.00      6.06 o 
  10   8   2      942.45     1004.97     15.00 o 
  11   8   2        2.36        0.00      6.52 o 
  12   8   2      987.14     1031.49     18.28 o 
   1   9   2      621.57      559.01      8.14 o 
   2   9   2     1772.27     1728.29     12.19 o 
   3   9   2      230.15      215.08      6.18 o 
   4   9   2      816.21      785.58      8.81 o 
   5   9   2       67.93       62.27      6.13 o 
   6   9   2       76.57       59.14      6.65 o 
   7   9   2       39.47       27.19      7.21 o 
   8   9   2       97.09       95.30      8.79 o 
   9   9   2       50.20       54.47     10.75 o 
  10   9   2      162.04      189.85     13.41 o 
  11   9   2        4.86        0.00      9.98 o 
   0  10   2     4477.60     4331.11     27.59 o 
   1  10   2       21.15       11.03      6.39 o 
   2  10   2      490.36      435.12      8.25 o 
   3  10   2       10.14        0.00      2.85 o 
   4  10   2     1964.13     2024.20     13.33 o 
   5  10   2       38.49       29.93      6.62 o 
   6  10   2       12.35        0.00      2.11 o 
   7  10   2       41.68       41.95      8.35 o 
   8  10   2      134.96      108.99     10.95 o 
   9  10   2        3.85        0.10     10.45 o 
  10  10   2      260.19      264.59     15.32 o 
   1  11   2       37.70       19.42      6.59 o 
   2  11   2      956.17      898.98     10.99 o 
   3  11   2        4.60        0.00      1.69 o 
   4  11   2      845.91      872.93     11.03 o 
   5  11   2      127.77      121.23      8.76 o 
   6  11   2       10.83        0.00      3.03 o 
   7  11   2      297.07      301.69     11.67 o 
   8  11   2        3.15        0.49      2.67 o 
   0  12   2      184.22      200.89     11.79 o 
   1  12   2      145.48      118.55      8.99 o 
   2  12   2      518.40      549.03      9.73 o 
   3  12   2       35.65       33.44      9.04 o 
   4  12   2     1365.87     1547.17     14.37 o 
   5  12   2       63.62       68.71     10.01 o 
   6  12   2        0.00        0.00      4.77 o 
   1  13   2        0.49        0.00      6.87 o 
   2  13   2        6.56        4.31      6.13 o 
   3  13   2       90.86       90.32     11.15 o 
   1   1   3      240.12      261.58      2.59 o 
   2   1   3     3919.68     4113.14     20.33 o 
   3   1   3    15821.31    15146.67     30.13 o 
   4   1   3      506.98      524.15      3.58 o 
   5   1   3      184.86       79.73      2.40 o 
   6   1   3        1.09        1.25      0.96 o 
   7   1   3     3463.62     3316.40     10.09 o 
   8   1   3        7.90        2.07      1.97 o 
   9   1   3     2060.37     2028.25     10.63 o 
  10   1   3       12.46       11.40      5.74 o 
  11   1   3      182.33      145.72      7.11 o 
  12   1   3      297.15      266.94      9.16 o 
  13   1   3       87.49      112.51      9.73 o 
  14   1   3        3.39        0.00      7.99 o 
  15   1   3      188.25      236.64     15.44 o 
   0   2   3      543.26      587.81      5.83 o 
   1   2   3     1885.58     2079.26      5.93 o 
   2   2   3     3041.17     3041.11      9.54 o 
   3   2   3     2064.12     2090.33      7.53 o 
   4   2   3      259.83      254.01      2.82 o 
   5   2   3      813.09      886.73      4.76 o 
   6   2   3       67.85       56.36      2.60 o 
   7   2   3      326.70      408.84      4.82 o 
   8   2   3      996.95     1016.74      7.90 o 
   9   2   3      346.53      330.75      5.99 o 
  10   2   3       63.80       46.37      5.76 o 
  11   2   3      349.75      334.76      9.43 o 
  12   2   3      317.90      338.12     11.04 o 
  13   2   3      107.66       89.32     11.30 o 
  14   2   3      339.88      350.75     13.92 o 
  15   2   3       30.52        7.10      6.78 o 
   1   3   3     2789.42     2694.55      7.09 o 
   2   3   3     3567.14     3651.45     10.70 o 
   3   3   3     4022.82     4585.17     11.10 o 
   4   3   3      862.23      862.98      4.48 o 
   5   3   3    10590.94    10415.17     26.01 o 
   6   3   3      337.35      374.16      3.62 o 
   7   3   3     1583.40     1465.23      8.40 o 
   8   3   3      287.12      268.72      5.35 o 
   9   3   3     3470.80     3349.92     18.06 o 
  10   3   3        3.29        0.00      2.83 o 
  11   3   3      564.94      568.98     10.90 o 
  12   3   3       40.35       28.90      8.70 o 
  13   3   3       65.85       40.66     10.99 o 
  14   3   3       12.19        1.51      7.91 o 
   0   4   3     5033.01     5434.02     15.49 o 
   1   4   3        0.12        9.08      2.21 o 
   2   4   3      267.60      254.51      3.22 o 
   3   4   3      454.88      485.88      4.14 o 
   4   4   3      122.08      170.37      3.17 o 
   5   4   3      612.63      661.40      4.57 o 
   6   4   3       25.81       29.20      3.08 o 
   7   4   3       11.52        4.17      1.81 o 
   8   4   3      568.58      596.05      7.41 o 
   9   4   3      261.75      232.81      6.68 o 
  10   4   3      242.55      248.74      7.31 o 
  11   4   3      113.07      118.91      8.93 o 
  12   4   3      113.17      108.92     11.74 o 
  13   4   3       94.18      100.68     14.20 o 
  14   4   3      164.26      161.62     17.08 o 
   1   5   3      186.46      213.51      3.42 o 
   2   5   3     2806.25     3038.00      9.37 o 
   3   5   3      130.10       88.73      3.18 o 
   4   5   3     4655.40     4810.45     12.45 o 
   5   5   3      203.55      263.50      4.38 o 
   6   5   3      529.20      493.25      5.51 o 
   7   5   3     4680.17     4701.42     17.13 o 
   8   5   3      300.46      304.34      6.32 o 
   9   5   3      741.00      678.85      9.98 o 
  10   5   3       41.68       19.83      8.58 o 
  11   5   3     2585.04     2599.01     24.89 o 
  12   5   3      125.11      102.31     12.18 o 
  13   5   3        4.43        0.00      5.11 o 
  14   5   3       57.40       34.52     15.94 o 
   0   6   3     4598.82     4944.99     27.46 o 
   1   6   3      415.39      427.56      4.60 o 
   2   6   3      180.93      164.79      4.10 o 
   3   6   3      883.72      922.76      6.94 o 
   4   6   3      591.13      601.88      6.08 o 
   5   6   3     2192.09     2289.33     10.71 o 
   6   6   3       61.12       59.15      4.92 o 
   7   6   3      953.88      966.13      9.81 o 
   8   6   3        0.26        0.51      2.36 o 
   9   6   3      317.90      316.64      8.62 o 
  10   6   3       29.61       29.44      9.46 o 
  11   6   3      120.12       85.92     11.48 o 
  12   6   3        3.93        0.00      2.17 o 
  13   6   3       29.80       23.44     14.64 o 
   1   7   3       69.03      101.85      4.81 o 
   2   7   3      351.52      409.63      5.59 o 
   3   7   3     1372.17     1319.17      8.73 o 
   4   7   3      152.53      132.89      4.82 o 
   5   7   3     6937.20     6918.22     19.28 o 
   6   7   3     2640.47     2652.66     16.00 o 
   7   7   3      771.51      794.19      9.20 o 
   8   7   3       60.96       57.86      7.42 o 
   9   7   3     1085.45     1156.82     13.32 o 
  10   7   3       31.87       17.12     10.07 o 
  11   7   3       28.38       20.20     11.11 o 
  12   7   3      133.92      113.70     15.58 o 
  13   7   3       48.72       72.14     16.51 o 
   0   8   3      419.75      509.78     10.17 o 
   1   8   3        8.03        0.00      3.16 o 
   2   8   3      288.97      295.98      6.55 o 
   3   8   3     1036.84     1039.25      8.71 o 
   4   8   3     1797.57     1824.38     11.11 o 
   5   8   3      102.03       84.00      6.02 o 
   6   8   3     2032.87     2010.99     12.82 o 
   7   8   3      258.69      245.87      7.50 o 
   8   8   3      855.55      844.89     11.27 o 
   9   8   3        9.91        0.80      2.98 o 
  10   8   3        0.57        0.00      4.87 o 
  11   8   3      162.38      169.70     15.30 o 
  12   8   3        6.45        0.81      7.95 o 
   1   9   3       11.12       10.99      4.68 o 
   2   9   3       93.14       73.90      6.13 o 
   3   9   3      120.79       94.94      6.26 o 
   4   9   3       42.47       26.85      5.98 o 
   5   9   3      507.76      543.69      7.60 o 
   6   9   3      471.39      447.38      7.72 o 
   7   9   3     1703.55     1785.42     13.30 o 
   8   9   3        1.62        2.55      7.61 o 
   9   9   3      876.30      920.57     13.44 o 
  10   9   3       18.75        8.08      5.12 o 
  11   9   3       41.89       36.56     15.10 o 
   0  10   3     2174.97     2186.20     18.56 o 
   1  10   3        1.63        0.00      3.05 o 
   2  10   3        1.41        0.00      4.45 o 
   3  10   3      221.34      201.55      7.38 o 
   4  10   3      153.94      153.24      7.21 o 
   5  10   3       20.88       14.77      6.91 o 
   6  10   3        1.55        0.00      2.63 o 
   7  10   3        0.68        0.00      4.40 o 
   8  10   3      107.12       80.35     10.87 o 
   9  10   3      159.71      174.45     13.09 o 
  10  10   3        3.65       11.35     16.67 o 
   1  11   3      128.64      106.60      7.87 o 
   2  11   3      107.10      114.09      8.27 o 
   3  11   3      458.89      474.36      9.19 o 
   4  11   3      345.14      350.34      8.69 o 
   5  11   3      468.07      504.72      9.07 o 
   6  11   3      146.14      135.17     10.22 o 
   7  11   3      847.06      924.66     12.58 o 
   8  11   3      192.16      204.26     14.17 o 
   0  12   3       15.15       30.46     11.64 o 
   1  12   3      213.79      191.09      8.80 o 
   2  12   3       54.62       58.13      8.61 o 
   3  12   3       88.36       96.06      9.56 o 
   4  12   3      191.58      194.67     10.30 o 
   5  12   3       89.08       98.60     11.10 o 
   6  12   3       23.24       32.53     11.28 o 
   1  13   3       93.98      131.46     10.84 o 
   2  13   3      132.22      153.97     10.43 o 
   3  13   3       65.44       73.00     10.71 o 
   0   0   4   123206.27   102032.65    545.81 o 
   1   0   4       37.87      123.53      5.07 o 
   2   0   4    22332.88    22614.55     55.73 o 
   3   0   4       15.07       12.85      2.68 o 
   4   0   4    12804.43    12828.38     38.38 o 
   5   0   4      194.62      200.81      3.43 o 
   6   0   4     9101.81    10217.10     38.13 o 
   7   0   4      318.32      308.73      6.94 o 
   8   0   4        2.35       10.26      5.42 o 
   9   0   4     3906.07     3878.55     21.64 o 
  10   0   4     3070.30     3287.01     23.60 o 
  11   0   4        2.57        4.03      5.66 o 
  12   0   4     3889.62     3929.54     28.44 o 
  13   0   4      438.72      411.49     15.31 o 
  14   0   4      634.93      617.63     21.20 o 
  15   0   4        5.50        0.00     12.09 o 
   1   1   4     2744.74     2569.64      6.00 o 
   2   1   4     1712.50     1786.73      5.56 o 
   3   1   4      629.35      668.89      3.76 o 
   4   1   4     3762.60     3948.81     10.85 o 
   5   1   4     1940.31     2001.84      7.99 o 
   6   1   4      941.54      998.95      5.10 o 
   7   1   4      367.82      373.80      4.86 o 
   8   1   4       26.13       24.34      4.09 o 
   9   1   4      834.09      823.09      7.98 o 
  10   1   4     1025.79     1020.62     10.85 o 
  11   1   4     2137.22     2116.95     19.54 o 
  12   1   4      139.04      115.07      8.55 o 
  13   1   4       42.45       44.88      9.99 o 
  14   1   4       44.02       25.06     11.96 o 
  15   1   4       20.04       20.03     13.61 o 
   0   2   4     8482.52     7869.68     30.41 o 
   1   2   4      194.41      253.92      2.60 o 
   2   2   4    16714.63    15971.41     35.56 o 
   3   2   4     6953.99     6903.16     16.63 o 
   4   2   4     2154.42     2681.42      9.27 o 
   5   2   4     3035.20     3281.96      9.49 o 
   6   2   4       60.78       74.14      2.52 o 
   7   2   4      224.22      190.11      3.87 o 
   8   2   4     4101.62     4311.00     18.77 o 
   9   2   4      279.59      273.11      5.86 o 
  10   2   4     1600.20     1613.47     14.50 o 
  11   2   4       37.49       30.45      6.95 o 
  12   2   4      638.12      667.01     12.04 o 
  13   2   4       72.66       52.84     11.31 o 
  14   2   4      164.66      164.52     13.76 o 
  15   2   4        1.78        0.00      3.36 o 
   1   3   4     2274.01     2288.75      6.53 o 
   2   3   4     7392.43     7696.18     18.74 o 
   3   3   4      521.94      558.60      3.62 o 
   4   3   4      376.14      348.63      3.24 o 
   5   3   4      643.74      728.60      4.53 o 
   6   3   4        7.39       18.79      3.01 o 
   7   3   4      147.73      136.71      4.12 o 
   8   3   4       38.69       34.95      4.98 o 
   9   3   4        7.87       14.47      5.49 o 
  10   3   4      676.73      713.30     10.64 o 
  11   3   4       18.56       12.51      7.15 o 
  12   3   4        2.59        0.00      3.03 o 
  13   3   4      104.75       97.79     12.23 o 
  14   3   4      119.96      123.65     13.48 o 
   0   4   4     4231.29     3683.89     17.23 o 
   1   4   4     1042.67      997.43      5.39 o 
   2   4   4     1661.66     1450.97      6.33 o 
   3   4   4     2732.47     2819.78      8.86 o 
   4   4   4     2451.79     2589.16      8.86 o 
   5   4   4        9.82       12.28      2.83 o 
   6   4   4      275.09      297.10      4.49 o 
   7   4   4      197.73      193.49      4.54 o 
   8   4   4      896.62      905.01      8.71 o 
   9   4   4      473.71      468.17      8.11 o 
  10   4   4     1532.28     1625.82     15.84 o 
  11   4   4      517.85      476.16      8.54 o 
  12   4   4     1194.51     1277.15     15.61 o 
  13   4   4        0.31        0.00      9.29 o 
  14   4   4      589.43      608.20     18.40 o 
   1   5   4     3313.57     3530.64     10.47 o 
   2   5   4       18.16       21.91      2.89 o 
   3   5   4      141.07      159.20      3.37 o 
   4   5   4      150.65      142.74      3.68 o 
   5   5   4      410.64      427.65      4.78 o 
   6   5   4       45.99       35.71      4.34 o 
   7   5   4      276.22      286.43      5.86 o 
   8   5   4      116.44      105.03      6.03 o 
   9   5   4      273.06      250.06      7.87 o 
  10   5   4      301.10      311.36      8.78 o 
  11   5   4       52.21       29.64      8.90 o 
  12   5   4       42.73       37.75     11.41 o 
  13   5   4       36.77       25.47     12.57 o 
  14   5   4        3.31        0.00      9.27 o 
   0   6   4    10620.77    10124.68     58.41 o 
   1   6   4     3408.59     3672.34     11.88 o 
   2   6   4     4603.89     4363.90     15.88 o 
   3   6   4      339.08      353.47      4.95 o 
   4   6   4     1011.69     1027.56      7.46 o 
   5   6   4      161.80      146.51      4.62 o 
   6   6   4       40.47       35.46      4.86 o 
   7   6   4       62.98       66.54      5.88 o 
   8   6   4     1844.77     1796.11     12.41 o 
   9   6   4        0.07        0.00      4.45 o 
  10   6   4     1644.39     1595.36     17.39 o 
  11   6   4       13.20        5.53      4.80 o 
  12   6   4      161.03      137.61     13.75 o 
  13   6   4        0.47        0.00      7.87 o 
   1   7   4      353.92      313.36      5.69 o 
   2   7   4        0.14        0.00      2.97 o 
   3   7   4        3.99        0.00      1.07 o 
   4   7   4      482.38      458.23      6.12 o 
   5   7   4       88.48       96.19      5.37 o 
   6   7   4       31.26       31.77      5.46 o 
   7   7   4      516.98      501.86      8.69 o 
   8   7   4      188.48      163.27      7.65 o 
   9   7   4     1721.31     1817.39     17.39 o 
  10   7   4       92.19       77.46     10.24 o 
  11   7   4      103.73       50.81     12.99 o 
  12   7   4        0.31        0.00      5.29 o 
   0   8   4     6334.23     6042.93     31.49 o 
   1   8   4       25.79       20.94      5.30 o 
   2   8   4     5408.66     5425.11     21.57 o 
   3   8   4       84.75       51.07      5.61 o 
   4   8   4     1074.16     1056.43      9.01 o 
   5   8   4      321.82      323.83      6.45 o 
   6   8   4      112.11      109.07      6.75 o 
   7   8   4        1.56        0.00      2.78 o 
   8   8   4     2127.46     2155.69     16.01 o 
   9   8   4       19.82        7.62      3.96 o 
  10   8   4      918.59      968.21     14.92 o 
  11   8   4       30.19       29.96     13.07 o 
  12   8   4      561.08      593.46     18.94 o 
   1   9   4       31.19       30.41      5.65 o 
   2   9   4      507.29      444.92      8.12 o 
   3   9   4      517.81      506.88      8.59 o 
   4   9   4      673.38      657.94      8.81 o 
   5   9   4      164.61      166.15      7.08 o 
   6   9   4     2091.23     2195.06     15.09 o 
   7   9   4      368.78      363.76      8.99 o 
   8   9   4      132.31      118.21      9.66 o 
   9   9   4      281.13      300.74     12.01 o 
  10   9   4        5.78        2.75     10.89 o 
  11   9   4       10.57        0.00      7.15 o 
   0  10   4      783.30      884.89     13.18 o 
   1  10   4      475.88      400.19      7.87 o 
   2  10   4     1283.82     1257.96     11.62 o 
   3  10   4      504.47      469.23      8.47 o 
   4  10   4      193.64      179.94      8.02 o 
   5  10   4       51.08       41.07      7.33 o 
   6  10   4      387.77      356.71      9.16 o 
   7  10   4        1.68        0.00      1.95 o 
   8  10   4      254.30      239.92     12.54 o 
   9  10   4       10.90        5.04      7.70 o 
   1  11   4      182.48      149.42      8.14 o 
   2  11   4        0.08        0.00      2.69 o 
   3  11   4      103.63       94.72      8.54 o 
   4  11   4      575.83      584.18      9.83 o 
   5  11   4      199.36      195.97     10.44 o 
   6  11   4      483.65      496.70     10.74 o 
   7  11   4      445.29      448.61     11.47 o 
   8  11   4       28.08       20.38     13.38 o 
   0  12   4     2007.23     1971.95     22.52 o 
   1  12   4        3.12        0.00      2.06 o 
   2  12   4      303.12      287.95      9.66 o 
   3  12   4       43.75       44.30      9.38 o 
   4  12   4        0.32        0.00      4.45 o 
   5  12   4       14.27        3.36      2.76 o 
   6  12   4        3.19        0.87      6.19 o 
   1  13   4      194.49      176.63     11.04 o 
   2  13   4      229.65      236.11     10.90 o 
   1   1   5      348.66      317.94      2.77 o 
   2   1   5      599.85      557.35      3.38 o 
   3   1   5      304.01      461.14      3.02 o 
   4   1   5     1295.41     1398.39      5.19 o 
   5   1   5     5084.43     4801.16     11.15 o 
   6   1   5       67.26       78.47      3.13 o 
   7   1   5    10273.55    10271.42     47.19 o 
   8   1   5       92.00       87.06      4.50 o 
   9   1   5     1449.64     1315.10      9.68 o 
  10   1   5      208.41      209.36      6.68 o 
  11   1   5     1067.88     1040.75     11.42 o 
  12   1   5        0.03        0.00      5.37 o 
  13   1   5       19.06       32.88      9.98 o 
  14   1   5       33.86       38.22     10.86 o 
  15   1   5      930.02     1074.70     17.14 o 
   0   2   5     3331.15     3287.64     10.97 o 
   1   2   5     3428.49     3664.12      8.14 o 
   2   2   5      297.53      334.84      3.06 o 
   3   2   5     4338.97     4625.64     14.34 o 
   4   2   5      208.64      241.78      2.95 o 
   5   2   5       48.06       58.58      2.46 o 
   6   2   5       83.22      106.69      3.21 o 
   7   2   5     3181.54     3338.75     12.06 o 
   8   2   5      104.77      101.83      4.52 o 
   9   2   5        2.55        0.00      1.46 o 
  10   2   5       64.48       52.60      6.61 o 
  11   2   5       23.43       15.37      6.79 o 
  12   2   5        9.64       13.47      7.66 o 
  13   2   5       27.18       20.33      9.39 o 
  14   2   5      172.92      161.26     14.76 o 
   1   3   5     1121.67     1266.37      5.32 o 
   2   3   5      445.53      429.13      3.39 o 
   3   3   5        1.79        6.06      2.06 o 
   4   3   5     3442.41     3571.84      8.83 o 
   5   3   5        1.17        2.28      1.31 o 
   6   3   5      764.32      815.96      6.85 o 
   7   3   5      221.44      126.76      5.17 o 
   8   3   5      193.64      165.75      5.42 o 
   9   3   5     5010.01     5109.29     22.82 o 
  10   3   5        1.07        0.00      3.25 o 
  11   3   5      867.13      810.69     10.61 o 
  12   3   5        2.46        0.00      5.61 o 
  13   3   5       42.28       47.51     10.08 o 
  14   3   5        5.44        0.85      7.98 o 
   0   4   5     1335.13     1414.75      7.41 o 
   1   4   5        1.29        5.13      0.98 o 
   2   4   5        3.84        3.85      1.28 o 
   3   4   5      399.06      414.72      3.74 o 
   4   4   5      518.21      535.94      4.29 o 
   5   4   5     2656.66     2821.49      9.40 o 
   6   4   5       69.66       89.52      3.88 o 
   7   4   5       53.90       58.69      4.31 o 
   8   4   5       34.33       28.76      4.78 o 
   9   4   5      248.58      227.92      7.34 o 
  10   4   5       69.32       62.24      6.69 o 
  11   4   5        0.03        0.00      2.47 o 
  12   4   5      124.94       86.47     10.45 o 
  13   4   5      123.16      114.30     11.81 o 
  14   4   5       11.58       19.47     20.74 o 
   1   5   5      736.50      813.79      5.42 o 
   2   5   5      283.97      326.15      4.18 o 
   3   5   5      808.20      774.80      5.60 o 
   4   5   5     1570.13     1522.26      7.67 o 
   5   5   5      774.08      684.21      5.94 o 
   6   5   5      253.42      267.86      5.41 o 
   7   5   5     2380.33     2378.68     16.42 o 
   8   5   5        0.34        0.00      1.76 o 
   9   5   5     2941.46     3053.65     18.56 o 
  10   5   5      359.37      314.63      9.18 o 
  11   5   5       32.46       27.22      7.93 o 
  12   5   5       23.78       11.79      7.93 o 
  13   5   5        0.12        0.00      6.65 o 
   0   6   5     1651.90     1964.58     18.56 o 
   1   6   5        4.57        6.21      2.23 o 
   2   6   5       57.05       46.47      3.80 o 
   3   6   5      351.81      342.87      4.93 o 
   4   6   5      553.33      502.41      5.81 o 
   5   6   5       64.88       68.32      4.68 o 
   6   6   5      796.99      791.06      8.31 o 
   7   6   5       89.57       89.78      6.60 o 
   8   6   5       14.39        5.78      2.81 o 
   9   6   5      190.83      173.52      8.95 o 
  10   6   5      159.38      156.96     10.17 o 
  11   6   5       40.59       24.58      9.85 o 
  12   6   5        1.80        0.00      2.96 o 
  13   6   5      115.09      114.42     17.25 o 
   1   7   5      532.86      552.67      6.90 o 
   2   7   5        2.55        1.13      1.55 o 
   3   7   5     1170.14     1135.61      8.29 o 
   4   7   5        9.26        5.70      2.25 o 
   5   7   5     2087.57     2060.54     11.94 o 
   6   7   5      129.42      138.92      6.59 o 
   7   7   5     2254.98     2289.48     15.12 o 
   8   7   5      674.96      632.49      9.70 o 
   9   7   5      979.58      978.37     13.95 o 
  10   7   5       12.18        0.77      4.34 o 
  11   7   5      479.63      486.55     14.36 o 
  12   7   5       14.77        0.00      8.56 o 
   0   8   5     1162.34     1132.57     15.37 o 
   1   8   5       57.88       43.16      5.63 o 
   2   8   5       25.91       33.41      5.83 o 
   3   8   5       22.18       15.17      5.44 o 
   4   8   5      181.58      188.42      6.13 o 
   5   8   5      584.75      551.42      7.92 o 
   6   8   5       63.29       59.93      7.16 o 
   7   8   5       25.15       12.75      8.44 o 
   8   8   5      334.88      328.79      8.77 o 
   9   8   5        4.25        0.00      2.64 o 
  10   8   5      183.61      164.74     13.97 o 
  11   8   5      123.37      104.96     16.96 o 
   1   9   5     2420.82     2534.34     14.52 o 
   2   9   5       26.84       27.05      6.05 o 
   3   9   5     1003.94     1013.99     10.74 o 
   4   9   5      222.04      223.85      7.15 o 
   5   9   5     1352.40     1362.65     12.30 o 
   6   9   5       32.93       31.35      7.96 o 
   7   9   5     1091.67     1172.53     12.96 o 
   8   9   5      451.12      467.85     10.80 o 
   9   9   5      409.44      448.93     14.02 o 
  10   9   5      241.82      275.48     16.07 o 
   0  10   5        9.25       13.34      8.33 o 
   1  10   5     1237.90     1333.08     11.41 o 
   2  10   5      218.19      232.09      7.69 o 
   3  10   5        8.86        4.76      5.35 o 
   4  10   5      226.93      228.05      8.10 o 
   5  10   5       37.94       33.15      8.51 o 
   6  10   5       10.19        8.16      7.14 o 
   7  10   5        6.89        0.00      5.65 o 
   8  10   5      529.01      499.84     12.86 o 
   9  10   5      149.72      144.58     17.49 o 
   1  11   5      580.96      618.95      9.45 o 
   2  11   5       11.44       22.08      7.10 o 
   3  11   5      215.64      219.47      8.76 o 
   4  11   5       16.54        2.95      3.87 o 
   5  11   5      126.15      120.21     10.38 o 
   6  11   5       74.47       68.65     11.08 o 
   7  11   5      619.05      632.37     13.18 o 
   8  11   5      193.58      178.31     15.56 o 
   0  12   5        0.13        0.58      1.53 o 
   1  12   5      127.50      131.41      8.91 o 
   2  12   5       69.12       77.62      9.36 o 
   3  12   5      159.31      137.25     10.38 o 
   4  12   5        0.12        0.00      3.01 o 
   5  12   5       18.06        3.59      4.86 o 
   1  13   5       62.51       51.66      9.83 o 
   0   0   6     3117.52     2979.72     31.96 o 
   1   0   6     4358.24     4652.15     22.25 o 
   2   0   6     9147.94     8681.31     15.95 o 
   3   0   6     1334.06     1294.96      8.23 o 
   4   0   6     2283.61     2146.74     13.00 o 
   5   0   6      369.10      401.17      6.07 o 
   6   0   6     3234.50     3488.24     14.51 o 
   7   0   6        1.90        0.00      2.26 o 
   8   0   6     1846.31     1818.95     16.91 o 
   9   0   6      468.60      455.09      9.52 o 
  10   0   6    10522.28    10917.98     42.44 o 
  11   0   6        6.49        0.00      5.99 o 
  12   0   6      604.57      672.17     16.07 o 
  13   0   6       58.26       37.76     14.51 o 
  14   0   6      360.61      335.78     22.84 o 
   1   1   6     1935.77     2243.83      6.32 o 
   2   1   6     4427.96     4698.57     11.90 o 
   3   1   6      407.53      410.07      3.09 o 
   4   1   6     1884.11     1936.59      7.69 o 
   5   1   6        2.16        2.02      1.50 o 
   6   1   6        7.24       17.43      2.94 o 
   7   1   6       58.77       68.69      3.99 o 
   8   1   6        0.01        0.00      1.11 o 
   9   1   6      119.95      130.45      6.02 o 
  10   1   6     2009.39     2015.54     14.02 o 
  11   1   6      932.63      932.19     11.14 o 
  12   1   6     1019.86     1042.27     12.74 o 
  13   1   6      466.87      452.24     11.06 o 
  14   1   6       12.14       11.92     13.06 o 
   0   2   6     6476.21     5855.41     17.22 o 
   1   2   6     1802.99     1905.49      5.79 o 
   2   2   6     6515.46     6195.08     12.59 o 
   3   2   6        0.57        1.63      0.88 o 
   4   2   6     5477.13     5655.56     13.29 o 
   5   2   6        4.90        4.99      2.34 o 
   6   2   6      744.34      742.42      5.36 o 
   7   2   6       60.42       36.59      3.97 o 
   8   2   6     2336.91     2416.46     12.17 o 
   9   2   6        7.24        0.00      2.78 o 
  10   2   6     1399.38     1438.09     13.74 o 
  11   2   6       34.22       25.66      6.91 o 
  12   2   6     2262.39     2284.56     21.10 o 
  13   2   6        0.11        0.00      6.79 o 
  14   2   6      603.60      638.10     17.26 o 
   1   3   6        6.18       10.54      2.12 o 
   2   3   6    10920.67    11039.10     22.77 o 
   3   3   6      272.37      300.62      3.20 o 
   4   3   6      164.30      188.57      2.86 o 
   5   3   6     1206.42     1271.16      6.66 o 
   6   3   6     3774.39     4055.19     13.58 o 
   7   3   6      130.15      126.64      4.70 o 
   8   3   6       50.14       34.23      5.37 o 
   9   3   6        6.59       10.86      5.86 o 
  10   3   6      773.64      753.26     10.10 o 
  11   3   6        0.15        0.00      2.28 o 
  12   3   6      112.22       88.96     10.37 o 
  13   3   6       37.39       24.79     11.69 o 
  14   3   6       65.28       73.07     16.48 o 
   0   4   6     7789.66     7161.60     22.74 o 
   1   4   6     4436.13     4554.29     12.27 o 
   2   4   6     4511.99     4346.43     12.53 o 
   3   4   6       49.41       63.16      2.78 o 
   4   4   6      808.30      704.16      4.88 o 
   5   4   6       22.36       18.59      3.35 o 
   6   4   6        1.89        5.69      4.01 o 
   7   4   6      316.52      328.77      6.06 o 
   8   4   6      755.92      806.77      8.21 o 
   9   4   6        1.52        0.00      4.13 o 
  10   4   6     1887.52     1794.23     13.48 o 
  11   4   6        4.80        0.00      4.54 o 
  12   4   6      371.49      357.02     10.05 o 
  13   4   6      102.35      103.52     13.42 o 
  14   4   6      590.17      614.02     15.88 o 
   1   5   6      160.79      161.48      3.05 o 
   2   5   6      131.11      114.09      3.40 o 
   3   5   6      188.86      166.78      3.58 o 
   4   5   6     1978.57     2083.22      8.99 o 
   5   5   6        0.05        0.00      1.75 o 
   6   5   6       78.88       79.46      5.26 o 
   7   5   6       94.68      112.34      6.59 o 
   8   5   6        0.07        0.00      4.46 o 
   9   5   6      125.92      126.63      8.48 o 
  10   5   6       75.61       77.29      8.65 o 
  11   5   6      164.21      177.28      9.47 o 
  12   5   6      101.55       71.52     10.41 o 
  13   5   6        9.45        3.85      7.23 o 
   0   6   6    16135.15    15567.84     37.80 o 
   1   6   6       14.83       20.51      3.83 o 
   2   6   6     2259.90     2128.23      9.61 o 
   3   6   6        2.96        0.00      1.55 o 
   4   6   6      323.69      358.29      5.29 o 
   5   6   6       18.43       13.98      4.75 o 
   6   6   6      220.07      224.39      5.80 o 
   7   6   6      398.43      388.90      7.60 o 
   8   6   6     2223.75     2161.82     14.94 o 
   9   6   6        9.67        0.00      4.97 o 
  10   6   6      176.06      194.46     10.69 o 
  11   6   6        7.41        0.00      4.16 o 
  12   6   6     1220.84     1276.07     17.11 o 
  13   6   6        4.87        4.79     15.69 o 
   1   7   6       74.85       78.62      5.26 o 
   2   7   6      134.79      128.19      5.43 o 
   3   7   6      594.97      622.20      7.53 o 
   4   7   6     1011.53     1025.21      8.27 o 
   5   7   6      222.47      216.34      6.07 o 
   6   7   6       56.11       57.50      6.14 o 
   7   7   6       63.65       48.76      7.08 o 
   8   7   6       13.43        1.37      4.89 o 
   9   7   6        0.01        0.00      8.62 o 
  10   7   6      132.75      111.84     11.98 o 
  11   7   6        0.78        0.00      5.95 o 
  12   7   6       15.89        0.00      8.53 o 
   0   8   6     4272.05     4161.88     32.79 o 
   1   8   6        8.97        0.76      2.68 o 
   2   8   6     5242.12     5219.22     21.08 o 
   3   8   6       33.23       32.97      5.94 o 
   4   8   6       57.57       47.12      5.48 o 
   5   8   6      558.37      514.35      8.39 o 
   6   8   6     1910.69     1867.95     14.43 o 
   7   8   6      460.46      452.61      9.69 o 
   8   8   6      811.25      828.12     13.45 o 
   9   8   6       57.53       57.31     11.84 o 
  10   8   6      618.15      567.16     14.52 o 
  11   8   6       12.55        0.08      3.13 o 
   1   9   6      200.51      180.08      7.17 o 
   2   9   6      155.49      174.89      7.36 o 
   3   9   6      163.20      156.70      7.36 o 
   4   9   6     1467.94     1444.58     13.49 o 
   5   9   6       67.84       51.13      8.17 o 
   6   9   6      112.52      120.40      9.86 o 
   7   9   6       64.60       69.65      9.97 o 
   8   9   6      199.67      171.33     12.36 o 
   9   9   6      156.31      143.45     14.44 o 
  10   9   6        0.01        0.00      7.84 o 
   0  10   6     3045.62     2911.18     23.25 o 
   1  10   6      161.76      163.56      7.57 o 
   2  10   6     1858.96     1848.70     14.44 o 
   3  10   6       15.24       17.54      7.06 o 
   4  10   6      241.51      265.01     10.09 o 
   5  10   6      235.12      221.53     10.41 o 
   6  10   6       41.47       33.66      9.41 o 
   7  10   6       64.86       53.71     10.93 o 
   8  10   6       64.27       43.74     11.94 o 
   9  10   6      148.34      151.26     18.39 o 
   1  11   6       48.20       71.46      7.98 o 
   2  11   6      986.72      933.62     10.91 o 
   3  11   6       65.37       78.52      8.44 o 
   4  11   6      245.03      224.21     10.02 o 
   5  11   6       50.03       36.34      9.88 o 
   6  11   6      280.86      273.02     12.27 o 
   7  11   6       59.59       55.46     12.81 o 
   0  12   6      181.11      202.66     13.28 o 
   1  12   6        2.56        0.00      3.96 o 
   2  12   6      573.53      656.74     10.85 o 
   3  12   6       17.97        8.29      4.87 o 
   4  12   6      220.46      246.55     11.86 o 
   5  12   6      132.90      142.50     12.23 o 
   1   1   7        9.01       34.54      2.07 o 
   2   1   7       25.55       33.34      2.17 o 
   3   1   7      457.24      595.90      4.18 o 
   4   1   7     1117.91     1206.43      5.05 o 
   5   1   7      414.00      296.61      3.55 o 
   6   1   7      201.23      196.67      3.78 o 
   7   1   7     8046.94     7971.34     17.45 o 
   8   1   7        4.89        0.00      2.03 o 
   9   1   7     2786.53     2694.61     15.77 o 
  10   1   7      271.48      279.44      7.54 o 
  11   1   7      191.55      188.39      8.53 o 
  12   1   7      272.66      253.82     10.24 o 
  13   1   7      115.99      137.45     10.51 o 
  14   1   7       49.96       39.22     14.91 o 
   0   2   7       69.96       64.33      2.99 o 
   1   2   7     1898.97     2075.21      6.67 o 
   2   2   7      101.39       99.73      2.40 o 
   3   2   7      973.30      989.87      4.65 o 
   4   2   7        6.25        0.94      2.67 o 
   5   2   7     6780.65     7086.50     12.88 o 
   6   2   7        6.28        3.50      1.21 o 
   7   2   7      786.46      759.81      6.74 o 
   8   2   7      160.98      138.06      5.44 o 
   9   2   7        6.76        0.00      2.47 o 
  10   2   7      154.07      147.98      7.83 o 
  11   2   7       39.92       28.68      8.01 o 
  12   2   7       23.31       28.03      9.36 o 
  13   2   7       21.17        5.08      4.03 o 
  14   2   7      137.24      161.77     15.68 o 
   1   3   7     1944.41     2117.54      6.98 o 
   2   3   7      499.32      527.32      3.85 o 
   3   3   7     1033.77     1266.97      5.50 o 
   4   3   7        8.72       17.02      2.76 o 
   5   3   7     1402.16     1442.58      7.05 o 
   6   3   7      282.14      243.53      4.58 o 
   7   3   7     4590.35     4344.13     20.87 o 
   8   3   7       14.47        6.58      4.32 o 
   9   3   7     4913.59     4981.42     28.59 o 
  10   3   7       34.91       28.88      7.55 o 
  11   3   7      869.48      843.74     12.28 o 
  12   3   7       27.02       14.68      7.41 o 
  13   3   7       10.32        0.66      3.75 o 
  14   3   7        2.98        0.00      5.96 o 
   0   4   7      290.53      285.66      4.57 o 
   1   4   7      294.80      313.77      3.54 o 
   2   4   7      100.01       83.96      2.91 o 
   3   4   7      683.89      676.61      4.97 o 
   4   4   7        1.33        0.51      1.27 o 
   5   4   7      351.25      332.53      4.55 o 
   6   4   7       40.78       31.27      4.14 o 
   7   4   7        3.68        0.00      1.19 o 
   8   4   7        6.07        2.79      2.31 o 
   9   4   7        1.42        0.00      2.12 o 
  10   4   7       47.86       55.38      7.77 o 
  11   4   7        5.30        0.00      4.42 o 
  12   4   7       73.29       86.46      9.71 o 
  13   4   7      231.61      237.76     13.56 o 
   1   5   7        8.55       17.47      2.88 o 
   2   5   7      549.27      529.10      4.91 o 
   3   5   7      284.26      272.88      4.29 o 
   4   5   7       88.69       84.02      4.06 o 
   5   5   7     2015.25     1915.10      9.81 o 
   6   5   7       87.08       83.77      5.35 o 
   7   5   7     1016.53      993.34     12.02 o 
   8   5   7       52.65       51.53      6.64 o 
   9   5   7     1397.93     1292.67     14.56 o 
  10   5   7      324.99      307.08      8.89 o 
  11   5   7     1483.38     1490.46     14.72 o 
  12   5   7       32.77       19.89      5.53 o 
  13   5   7      221.74      259.72     14.55 o 
   0   6   7      241.83      247.44      7.02 o 
   1   6   7      490.71      500.46      5.51 o 
   2   6   7      310.09      302.45      4.81 o 
   3   6   7      461.70      463.95      5.57 o 
   4   6   7       39.32       31.01      4.51 o 
   5   6   7     1022.36     1072.29      9.39 o 
   6   6   7      843.02      775.50      9.98 o 
   7   6   7      202.34      186.55      8.65 o 
   8   6   7       52.47       58.67      8.16 o 
   9   6   7      135.07      108.46      9.79 o 
  10   6   7       28.87       30.63      9.68 o 
  11   6   7      104.52       91.58     10.54 o 
  12   6   7        0.25        0.00      6.14 o 
   1   7   7      141.87      129.82      5.46 o 
   2   7   7        9.47        4.34      2.81 o 
   3   7   7     2800.86     2697.92     13.80 o 
   4   7   7       62.57       54.23      6.81 o 
   5   7   7     1248.76     1318.46     10.86 o 
   6   7   7       23.80       15.37      5.99 o 
   7   7   7      143.97      130.31      9.44 o 
   8   7   7      762.19      729.65     12.35 o 
   9   7   7     1830.01     1886.06     18.34 o 
  10   7   7      323.04      348.37     13.32 o 
  11   7   7      151.61      148.94     13.99 o 
  12   7   7        5.28        0.00      3.52 o 
   0   8   7      277.10      258.32     10.48 o 
   1   8   7      139.30      141.98      6.27 o 
   2   8   7      383.08      421.78      7.61 o 
   3   8   7      103.58       72.31      6.70 o 
   4   8   7       78.20       63.96      7.43 o 
   5   8   7      183.62      163.87      7.49 o 
   6   8   7     1171.95     1134.02     12.99 o 
   7   8   7      380.00      354.14      9.79 o 
   8   8   7        1.51        0.62      7.99 o 
   9   8   7       67.33       71.09     11.41 o 
  10   8   7        3.90        0.00      6.69 o 
  11   8   7       44.81       30.90     14.13 o 
   1   9   7      411.56      362.32      7.91 o 
   2   9   7      113.70       87.14      8.09 o 
   3   9   7      909.28      904.21     12.00 o 
   4   9   7       14.33        9.83      7.79 o 
   5   9   7     1201.69     1255.30     13.97 o 
   6   9   7       18.41       16.15      8.55 o 
   7   9   7     3372.08     3455.31     24.37 o 
   8   9   7        0.06        0.00      3.84 o 
   9   9   7       54.99       31.63     12.08 o 
  10   9   7       85.38       76.87     16.02 o 
   0  10   7        2.10        6.25     10.04 o 
   1  10   7       53.50       35.17      7.22 o 
   2  10   7      158.02      125.54      8.78 o 
   3  10   7      172.80      158.97      9.88 o 
   4  10   7      178.89      155.80     10.17 o 
   5  10   7       73.04       48.71      9.76 o 
   6  10   7        7.25        0.00     11.75 o 
   7  10   7      184.89      173.36     12.91 o 
   8  10   7        1.44        0.00      7.50 o 
   9  10   7      172.46      155.17     16.82 o 
   1  11   7      183.79      224.58      8.42 o 
   2  11   7        0.01        0.00      2.61 o 
   3  11   7       80.64      101.96     10.78 o 
   4  11   7       22.08       11.03      9.40 o 
   5  11   7      534.08      536.38     12.17 o 
   6  11   7       25.93       35.77     11.92 o 
   7  11   7      206.41      253.65     15.97 o 
   0  12   7        0.88       15.79     14.41 o 
   1  12   7        9.37       11.29      8.19 o 
   2  12   7        0.08        0.00      2.98 o 
   3  12   7      404.28      419.12     11.28 o 
   4  12   7       10.62        0.16      3.21 o 
   0   0   8      884.41     1078.80     13.70 o 
   1   0   8     8870.69     9460.15     23.82 o 
   2   0   8    48266.14    48221.25    154.70 o 
   3   0   8     2135.33     2497.00     11.96 o 
   4   0   8     2695.10     2708.15     16.25 o 
   5   0   8      923.40      892.85      8.27 o 
   6   0   8        2.33        4.61      3.19 o 
   7   0   8       42.93       35.44      5.99 o 
   8   0   8      906.82      790.26     12.85 o 
   9   0   8      141.17      132.90      9.58 o 
  10   0   8     2309.45     2368.92     36.04 o 
  11   0   8      895.92      891.50     19.61 o 
  12   0   8     4466.58     4479.91     47.10 o 
  13   0   8        3.73        0.00     15.07 o 
  14   0   8      158.21      165.35     21.22 o 
   1   1   8      493.83      599.58      3.63 o 
   2   1   8      708.91      756.83      4.69 o 
   3   1   8      704.39      790.76      4.66 o 
   4   1   8     2326.99     2477.39      8.30 o 
   5   1   8        0.00        0.00      1.08 o 
   6   1   8      383.63      402.33      4.70 o 
   7   1   8       71.46       71.70      4.33 o 
   8   1   8        6.45       15.81      4.86 o 
   9   1   8      583.87      563.93      9.58 o 
  10   1   8        5.17        0.00      5.20 o 
  11   1   8      108.59      108.44      9.18 o 
  12   1   8      133.77      113.11     10.37 o 
  13   1   8      352.47      340.89     12.63 o 
  14   1   8       86.69       92.73     13.90 o 
   0   2   8    12712.97    12350.32     39.52 o 
   1   2   8       57.08       76.70      2.59 o 
   2   2   8      437.29      311.25      3.53 o 
   3   2   8       16.56       17.82      2.50 o 
   4   2   8     2090.09     1938.00      7.92 o 
   5   2   8        1.57        1.94      1.46 o 
   6   2   8      596.24      594.56      6.24 o 
   7   2   8       58.50       52.49      4.50 o 
   8   2   8      875.87      887.52      8.74 o 
   9   2   8      183.72      185.59      6.80 o 
  10   2   8     3238.87     3164.10     25.72 o 
  11   2   8      265.30      244.01      9.96 o 
  12   2   8      724.85      800.95     13.56 o 
  13   2   8      478.17      503.50     13.12 o 
  14   2   8      644.28      659.77     16.39 o 
   1   3   8       15.61       11.53      1.99 o 
   2   3   8     7996.73     8151.58     22.00 o 
   3   3   8      279.72      327.48      3.50 o 
   4   3   8     1312.34     1387.39      7.38 o 
   5   3   8       25.75       18.64      3.51 o 
   6   3   8       29.45       30.20      4.24 o 
   7   3   8      220.89      200.30      5.19 o 
   8   3   8      649.80      634.72      8.46 o 
   9   3   8      326.99      338.79      8.01 o 
  10   3   8     1137.63     1198.67     12.56 o 
  11   3   8      138.47      134.75      8.99 o 
  12   3   8       87.75       82.96      9.58 o 
  13   3   8      116.29      121.60     12.97 o 
  14   3   8       52.15       54.64     14.23 o 
   0   4   8     6512.82     6283.88     22.02 o 
   1   4   8      111.49       96.16      2.89 o 
   2   4   8     1948.59     1819.45      7.91 o 
   3   4   8      794.45      747.48      5.51 o 
   4   4   8     1082.42     1029.19      6.79 o 
   5   4   8      369.40      372.18      5.29 o 
   6   4   8      206.10      239.01      5.52 o 
   7   4   8      611.75      597.69      7.68 o 
   8   4   8     1124.31     1067.35      9.91 o 
   9   4   8      109.67       83.69      6.71 o 
  10   4   8      842.20      860.46     11.12 o 
  11   4   8      624.90      687.38     11.30 o 
  12   4   8     1663.48     1788.48     16.39 o 
  13   4   8      254.76      232.63     13.66 o 
   1   5   8       20.80       37.56      3.24 o 
   2   5   8     1112.44     1104.75      7.15 o 
   3   5   8      398.67      386.22      4.97 o 
   4   5   8      939.49      911.08      8.02 o 
   5   5   8        0.01        1.90      3.85 o 
   6   5   8       19.12        8.96      5.14 o 
   7   5   8       15.32       13.46      5.80 o 
   8   5   8      546.08      544.44      9.17 o 
   9   5   8      127.47      132.37      7.86 o 
  10   5   8      176.41      183.38      9.22 o 
  11   5   8      264.02      234.17     10.82 o 
  12   5   8       86.99       73.11     10.62 o 
  13   5   8      394.42      414.12     12.65 o 
   0   6   8     8837.29     8294.54     29.32 o 
   1   6   8       74.20       81.92      4.29 o 
   2   6   8     2495.29     2429.83     11.56 o 
   3   6   8      374.46      364.87      5.63 o 
   4   6   8      221.18      225.67      5.58 o 
   5   6   8        0.02        0.00      1.53 o 
   6   6   8        4.78        0.02      4.67 o 
   7   6   8       29.66       36.83      7.46 o 
   8   6   8     3108.41     3057.33     21.19 o 
   9   6   8       19.66        2.15      3.62 o 
  10   6   8     1390.28     1475.44     15.90 o 
  11   6   8        2.12        0.00      2.33 o 
  12   6   8       30.04        4.33      5.04 o 
   1   7   8      289.86      299.47      6.04 o 
   2   7   8       69.18       51.00      5.79 o 
   3   7   8      109.07       93.12      6.25 o 
   4   7   8      435.25      430.13      8.56 o 
   5   7   8       46.81       36.79      6.44 o 
   6   7   8       29.23       21.01      7.29 o 
   7   7   8       13.00        7.27      4.44 o 
   8   7   8       14.46        0.00      4.77 o 
   9   7   8       10.92        7.69      5.38 o 
  10   7   8       13.29       14.74     11.17 o 
  11   7   8       29.70       28.87     13.70 o 
   0   8   8     5524.94     5396.29     35.89 o 
   1   8   8        1.86        0.00      3.58 o 
   2   8   8     5472.44     5430.00     22.03 o 
   3   8   8      121.19      121.62      7.66 o 
   4   8   8      293.51      253.57      8.00 o 
   5   8   8      425.75      459.85     10.28 o 
   6   8   8      613.85      585.89     10.62 o 
   7   8   8       91.15       73.12     10.77 o 
   8   8   8      549.55      568.30     12.42 o 
   9   8   8        0.58        0.00      5.52 o 
  10   8   8     1225.60     1316.44     21.21 o 
  11   8   8       14.79       10.37      9.37 o 
   1   9   8       18.01       20.71      6.43 o 
   2   9   8      244.77      242.20      8.21 o 
   3   9   8      325.21      302.25      9.89 o 
   4   9   8     1210.24     1254.53     15.18 o 
   5   9   8      468.49      441.04     10.35 o 
   6   9   8      300.55      301.43     11.17 o 
   7   9   8        1.30       10.79     10.42 o 
   8   9   8      499.44      496.95     14.35 o 
   9   9   8       13.62        1.57      4.71 o 
  10   9   8       16.83        5.78     10.46 o 
   0  10   8     1353.06     1464.98     20.20 o 
   1  10   8      107.14      104.39      9.17 o 
   2  10   8     1002.00     1012.14     12.54 o 
   3  10   8       88.28       75.53      9.55 o 
   4  10   8      138.42      155.20     10.34 o 
   5  10   8        2.74        0.00      2.45 o 
   6  10   8      379.93      350.43     12.62 o 
   7  10   8        0.85        0.00      8.35 o 
   8  10   8      137.19      114.17     16.26 o 
   1  11   8      294.20      289.11      9.61 o 
   2  11   8      188.27      193.39     10.11 o 
   3  11   8       55.28       56.98     10.29 o 
   4  11   8      114.05      112.77     11.58 o 
   5  11   8       35.35       26.96     11.07 o 
   6  11   8      206.66      199.53     14.30 o 
   0  12   8      652.26      617.48     15.91 o 
   1  12   8      174.18      187.58     11.31 o 
   2  12   8      475.74      464.83     11.54 o 
   3  12   8        2.25        0.00      8.20 o 
   4  12   8      139.81      152.73     12.61 o 
   1   1   9     1320.94     1341.19      6.71 o 
   2   1   9     1507.01     1651.29      6.81 o 
   3   1   9      169.00      218.89      3.21 o 
   4   1   9       36.00       40.78      3.47 o 
   5   1   9     1307.71     1196.86      7.29 o 
   6   1   9      210.75      210.14      4.32 o 
   7   1   9     6269.16     6298.31     17.41 o 
   8   1   9      180.01      178.67      5.74 o 
   9   1   9     4860.87     4841.98     28.08 o 
  10   1   9      172.74      166.06      8.64 o 
  11   1   9      292.38      272.42      9.59 o 
  12   1   9       42.50       32.52      8.49 o 
  13   1   9       40.60       44.80     10.92 o 
  14   1   9        0.76        0.00      1.99 o 
   0   2   9       19.97       23.26      3.77 o 
   1   2   9     2961.39     3236.84      9.33 o 
   2   2   9     2378.62     2471.14      8.80 o 
   3   2   9      142.74      122.31      3.38 o 
   4   2   9      327.17      339.06      4.73 o 
   5   2   9      185.84      184.10      3.99 o 
   6   2   9     1425.25     1493.32      9.25 o 
   7   2   9        0.30        0.00      3.12 o 
   8   2   9     1136.56     1149.34      9.52 o 
   9   2   9       61.92       47.15      6.84 o 
  10   2   9      149.86      162.67      8.22 o 
  11   2   9        1.47        0.00      3.73 o 
  12   2   9        6.05        0.00      4.57 o 
  13   2   9       63.73       73.31     11.61 o 
   1   3   9     1082.90     1153.80      5.72 o 
   2   3   9      180.33      158.23      3.14 o 
   3   3   9      603.82      574.07      4.79 o 
   4   3   9       80.96       77.46      3.59 o 
   5   3   9      170.55      172.66      4.52 o 
   6   3   9        0.46        0.00      3.21 o 
   7   3   9     1751.08     1646.28     10.92 o 
   8   3   9      431.23      457.33      7.59 o 
   9   3   9     1220.33     1182.84     11.26 o 
  10   3   9       52.07       40.69      7.56 o 
  11   3   9      931.27      900.30     12.08 o 
  12   3   9       36.39       30.63      9.66 o 
  13   3   9      693.90      723.97     14.68 o 
   0   4   9       60.35       50.94      5.21 o 
   1   4   9     1341.89     1353.77      6.62 o 
   2   4   9       68.78       68.73      3.41 o 
   3   4   9       72.24       67.80      3.75 o 
   4   4   9       18.77       12.07      3.16 o 
   5   4   9     1252.64     1317.06      8.92 o 
   6   4   9        0.45        0.00      1.38 o 
   7   4   9      218.48      204.98      6.15 o 
   8   4   9        5.08        0.00      3.65 o 
   9   4   9      169.77      126.95      7.23 o 
  10   4   9      195.29      218.07      8.58 o 
  11   4   9      157.33      151.53      9.86 o 
  12   4   9      234.97      252.20     10.81 o 
  13   4   9        0.44        0.00      9.03 o 
   1   5   9       45.39       54.55      3.76 o 
   2   5   9      154.49      141.57      4.47 o 
   3   5   9       64.22       60.78      4.77 o 
   4   5   9       10.66        4.45      2.83 o 
   5   5   9     1071.97     1023.60      8.62 o 
   6   5   9      606.91      628.15      8.72 o 
   7   5   9     1078.99     1032.76      9.78 o 
   8   5   9      460.31      407.98      8.68 o 
   9   5   9     1852.61     1827.07     14.21 o 
  10   5   9       46.60       30.58      8.23 o 
  11   5   9       57.07       60.18      9.70 o 
  12   5   9      681.27      759.15     12.81 o 
   0   6   9      181.42      191.35      7.74 o 
   1   6   9       59.72       58.65      4.77 o 
   2   6   9     1379.42     1385.56      9.41 o 
   3   6   9      663.16      636.99      7.62 o 
   4   6   9       50.56       40.63      5.11 o 
   5   6   9        1.27        0.00      1.57 o 
   6   6   9      117.16      130.81      7.62 o 
   7   6   9      518.76      492.40     10.64 o 
   8   6   9      120.94      109.57      9.60 o 
   9   6   9       13.93        0.00      3.47 o 
  10   6   9        2.67        0.00      1.59 o 
  11   6   9      179.23      145.77     12.46 o 
  12   6   9        0.66        1.80      7.69 o 
   1   7   9       28.49       36.61      5.23 o 
   2   7   9       44.13       30.03      6.34 o 
   3   7   9     1390.39     1340.70     12.60 o 
   4   7   9      150.51      127.24      6.82 o 
   5   7   9     6419.39     6495.91     26.22 o 
   6   7   9        0.09        0.00      4.70 o 
   7   7   9     1653.43     1719.09     17.07 o 
   8   7   9      203.35      174.72     10.38 o 
   9   7   9      224.02      234.76     11.86 o 
  10   7   9      273.39      276.91     11.79 o 
  11   7   9      422.49      412.69     14.45 o 
   0   8   9      256.66      241.94     10.92 o 
   1   8   9      155.32      155.93      7.18 o 
   2   8   9       46.32       64.01      6.74 o 
   3   8   9      866.81      856.02     11.47 o 
   4   8   9       38.52       35.55      7.58 o 
   5   8   9      331.54      330.53      9.00 o 
   6   8   9      844.75      838.00     17.13 o 
   7   8   9      645.72      619.96     13.90 o 
   8   8   9      135.67      101.97     13.21 o 
   9   8   9        0.03        0.00      3.22 o 
  10   8   9        0.34        0.01      4.05 o 
   1   9   9      216.09      201.00      8.14 o 
   2   9   9       70.13       62.12      8.22 o 
   3   9   9     1200.26     1237.16     15.00 o 
   4   9   9      135.36      118.08      9.83 o 
   5   9   9       14.64        3.08      3.34 o 
   6   9   9       42.82       48.05     11.05 o 
   7   9   9     1069.44     1115.77     19.80 o 
   8   9   9       79.65       70.05     12.97 o 
   9   9   9      213.50      222.44     16.74 o 
   0  10   9      771.75      835.95     16.73 o 
   1  10   9       47.68       67.86      8.79 o 
   2  10   9        0.45        1.27      6.25 o 
   3  10   9       64.58       57.46      9.98 o 
   4  10   9      124.72      104.48     10.22 o 
   5  10   9       49.81       44.44     10.76 o 
   6  10   9       56.32       50.36     11.31 o 
   7  10   9       29.38       23.51     15.04 o 
   8  10   9       23.74       19.65     16.78 o 
   1  11   9      232.80      239.94     10.64 o 
   2  11   9       47.13       35.14     11.23 o 
   3  11   9       78.44       80.69     10.29 o 
   4  11   9      500.68      576.85     12.95 o 
   5  11   9      716.41      737.30     15.07 o 
   6  11   9       31.49       36.49     13.56 o 
   0  12   9       68.84       88.15     15.83 o 
   1  12   9        0.04        0.00      1.49 o 
   2  12   9       23.52       10.65      5.28 o 
   3  12   9       59.71       58.02     12.40 o 
   0   0  10     2255.35     1899.37     16.51 o 
   1   0  10     5214.74     5814.31     16.41 o 
   2   0  10     1422.63     1236.73      8.33 o 
   3   0  10      507.49      617.13      8.23 o 
   4   0  10     1719.79     1777.70     13.51 o 
   5   0  10      518.92      466.22      7.84 o 
   6   0  10      430.61      417.08      7.98 o 
   7   0  10       11.25       18.19      6.21 o 
   8   0  10     3158.05     3123.48     23.39 o 
   9   0  10        8.35        0.15      3.67 o 
  10   0  10      822.00      802.51     18.32 o 
  11   0  10      141.61      124.67     15.13 o 
  12   0  10     1625.68     1621.07     40.20 o 
  13   0  10      206.31      237.35     19.01 o 
   1   1  10    13404.01    14745.03     20.61 o 
   2   1  10       96.24       82.40      3.11 o 
   3   1  10       49.78       35.48      3.20 o 
   4   1  10        0.93        0.54      0.94 o 
   5   1  10       64.61       44.36      4.45 o 
   6   1  10       63.30       61.03      4.44 o 
   7   1  10      870.15      875.47      7.85 o 
   8   1  10     1420.27     1355.24      9.81 o 
   9   1  10       19.32       24.48      6.55 o 
  10   1  10        1.92        9.44      7.20 o 
  11   1  10       40.35       37.82      8.15 o 
  12   1  10       72.24       59.97     10.53 o 
  13   1  10        0.01        0.00      2.50 o 
   0   2  10     8254.77     8024.89     26.50 o 
   1   2  10      988.55     1001.09      5.82 o 
   2   2  10     8233.90     8248.12     16.41 o 
   3   2  10       67.65      100.04      3.66 o 
   4   2  10     2443.63     2457.78     11.01 o 
   5   2  10     1441.94     1491.06      9.07 o 
   6   2  10      135.82      124.15      4.75 o 
   7   2  10      406.51      394.27      6.26 o 
   8   2  10     2420.77     2376.94     14.32 o 
   9   2  10      468.54      423.79      8.22 o 
  10   2  10     3585.65     3616.90     28.36 o 
  11   2  10       23.92       21.88      7.93 o 
  12   2  10      756.59      757.39     17.49 o 
  13   2  10      143.11      142.39     12.37 o 
   1   3  10        0.66        0.00      1.29 o 
   2   3  10     1511.13     1550.17      6.94 o 
   3   3  10      749.93      799.26      6.02 o 
   4   3  10     1169.76     1183.04      8.05 o 
   5   3  10      841.40      867.04      7.48 o 
   6   3  10      867.47      885.26      8.03 o 
   7   3  10       41.86       40.36      5.47 o 
   8   3  10      129.18      126.24      6.64 o 
   9   3  10       65.96       59.81      7.14 o 
  10   3  10      151.94      120.92      9.07 o 
  11   3  10       41.03       33.57      9.14 o 
  12   3  10       50.56       57.62     10.90 o 
  13   3  10       23.55       33.24     11.68 o 
   0   4  10     2003.19     1890.43     11.47 o 
   1   4  10       60.76       50.75      3.21 o 
   2   4  10     1467.69     1359.47      7.06 o 
   3   4  10     2976.68     3005.00     10.99 o 
   4   4  10     1441.91     1408.64      8.14 o 
   5   4  10      394.22      385.18      6.08 o 
   6   4  10      538.15      485.77      7.37 o 
   7   4  10      502.42      555.65      7.98 o 
   8   4  10       70.23       74.02      6.53 o 
   9   4  10       17.74        1.84      5.26 o 
  10   4  10     1435.10     1438.38     13.47 o 
  11   4  10      522.56      528.02     10.86 o 
  12   4  10       93.43       67.51     10.74 o 
  13   4  10       11.58        4.05      4.59 o 
   1   5  10      483.93      498.24      5.51 o 
   2   5  10      182.43      182.15      4.81 o 
   3   5  10     1145.07     1150.02      8.69 o 
   4   5  10      167.78      161.95      5.22 o 
   5   5  10      318.51      293.23      6.12 o 
   6   5  10        1.77        0.00      2.33 o 
   7   5  10        0.26        0.00      2.55 o 
   8   5  10        3.72        0.00      2.11 o 
   9   5  10        1.50        8.92      7.11 o 
  10   5  10      307.98      377.75     10.47 o 
  11   5  10       84.45       65.13     10.78 o 
  12   5  10        8.05        6.49     10.84 o 
   0   6  10     6386.83     6112.62     27.44 o 
   1   6  10       33.84       28.63      4.96 o 
   2   6  10     7226.39     7122.85     24.65 o 
   3   6  10      112.69      100.12      5.95 o 
   4   6  10      238.13      207.95      6.24 o 
   5   6  10       52.14       57.19      6.46 o 
   6   6  10        7.07        0.00      3.40 o 
   7   6  10        5.04        0.00      2.09 o 
   8   6  10     1091.94      999.62     13.17 o 
   9   6  10       97.59       78.25      9.10 o 
  10   6  10      232.12      230.69     11.47 o 
  11   6  10      692.83      777.43     13.99 o 
   1   7  10     1711.15     1683.12     11.29 o 
   2   7  10      528.08      534.44      8.09 o 
   3   7  10      127.56      126.66      7.42 o 
   4   7  10      579.66      598.95      9.21 o 
   5   7  10        1.54        1.79      5.60 o 
   6   7  10        5.15        0.00      2.34 o 
   7   7  10      213.83      197.93     10.70 o 
   8   7  10       39.11       24.41     10.10 o 
   9   7  10      292.80      314.40     11.36 o 
  10   7  10      132.08      139.99     12.64 o 
  11   7  10       79.44       68.32     12.93 o 
   0   8  10     8184.58     8215.73     66.82 o 
   1   8  10       34.90       31.34      6.53 o 
   2   8  10      338.97      331.80      8.33 o 
   3   8  10       25.71       15.11      7.08 o 
   4   8  10      650.84      674.95     10.96 o 
   5   8  10       28.89       23.23      8.81 o 
   6   8  10      925.36      852.41     14.84 o 
   7   8  10      318.72      301.85     14.24 o 
   8   8  10      394.45      407.63     13.93 o 
   9   8  10      187.67      198.57     15.10 o 
  10   8  10      964.78      995.36     16.70 o 
   1   9  10      270.51      290.98      8.78 o 
   2   9  10      844.98      836.06     12.39 o 
   3   9  10      139.09      131.30     10.09 o 
   4   9  10      101.15      110.78      9.92 o 
   5   9  10      261.01      232.49     11.32 o 
   6   9  10      202.36      221.19     15.37 o 
   7   9  10      144.06      131.01     16.12 o 
   8   9  10        2.10        0.23      4.53 o 
   9   9  10        0.00        0.00     10.42 o 
   0  10  10      638.17      625.94     15.90 o 
   1  10  10      479.27      537.76     10.63 o 
   2  10  10     1974.84     1991.35     18.26 o 
   3  10  10       25.77       24.15      9.67 o 
   4  10  10      186.28      180.80     12.51 o 
   5  10  10      173.62      164.41     13.07 o 
   6  10  10       10.24        1.75      5.05 o 
   7  10  10      293.69      296.66     18.39 o 
   1  11  10        6.09        1.58     10.45 o 
   2  11  10       46.33       41.01     11.27 o 
   3  11  10      129.66      137.28     12.16 o 
   4  11  10      491.41      521.84     13.16 o 
   5  11  10       13.39       15.15      7.47 o 
   0  12  10      595.68      658.81     18.61 o 
   1   1  11        6.99       64.44      9.42 o 
   2   1  11       24.11       18.74      3.07 o 
   3   1  11       27.83       19.23      3.68 o 
   4   1  11        0.21        0.00      1.07 o 
   5   1  11     5154.24     5039.39     16.88 o 
   6   1  11      860.31      883.56      8.39 o 
   7   1  11      827.80      809.73      7.92 o 
   8   1  11      477.37      504.77      7.24 o 
   9   1  11     1292.84     1271.66     10.76 o 
  10   1  11      729.21      798.04     10.77 o 
  11   1  11       40.76       35.16      9.04 o 
  12   1  11        2.81        0.00      4.53 o 
  13   1  11       72.33       75.26     11.72 o 
   0   2  11     1054.38     1207.11     10.09 o 
   1   2  11       44.43       54.53      3.79 o 
   2   2  11     1128.97     1104.18      7.66 o 
   3   2  11        0.67        0.25      1.70 o 
   4   2  11      748.37      748.06      7.22 o 
   5   2  11       37.79       44.05      5.03 o 
   6   2  11      881.96      887.07      8.52 o 
   7   2  11      788.06      792.82      7.94 o 
   8   2  11      542.62      534.80      7.35 o 
   9   2  11      145.00      138.54      7.28 o 
  10   2  11        3.14       14.12      8.01 o 
  11   2  11       43.43       52.92      9.17 o 
  12   2  11       79.02       68.01     10.50 o 
  13   2  11       63.90       78.56     13.55 o 
   1   3  11      922.13      938.63      5.58 o 
   2   3  11       23.50       35.61      3.58 o 
   3   3  11     1161.78     1091.64      7.16 o 
   4   3  11       91.07       63.79      4.82 o 
   5   3  11       19.51       10.82      5.43 o 
   6   3  11     2203.91     2204.58     12.70 o 
   7   3  11     6378.75     6256.95     20.27 o 
   8   3  11       30.77       24.67      5.87 o 
   9   3  11      824.00      874.83     10.22 o 
  10   3  11       94.46      102.19      9.48 o 
  11   3  11     1424.72     1500.89     17.45 o 
  12   3  11       38.71       40.37     10.92 o 
  13   3  11        6.40        8.12      7.93 o 
   0   4  11       62.35       54.25      5.59 o 
   1   4  11       63.14       49.39      3.62 o 
   2   4  11     1538.01     1578.71      7.94 o 
   3   4  11      143.92      147.82      4.47 o 
   4   4  11       55.92       40.59      4.40 o 
   5   4  11      421.37      427.23      6.93 o 
   6   4  11       15.94        6.17      3.22 o 
   7   4  11       18.22        8.99      5.40 o 
   8   4  11      365.19      384.10      7.84 o 
   9   4  11        4.34        0.00      3.99 o 
  10   4  11       30.27       40.61      8.25 o 
  11   4  11      120.36       92.14     10.08 o 
  12   4  11      287.26      306.77     11.90 o 
   1   5  11     2018.64     2016.23      9.20 o 
   2   5  11      184.41      175.39      4.88 o 
   3   5  11       15.91       15.46      4.80 o 
   4   5  11     1488.58     1495.23     10.55 o 
   5   5  11     1604.92     1525.35     11.71 o 
   6   5  11      356.38      327.15      7.07 o 
   7   5  11      728.41      754.47      9.43 o 
   8   5  11      390.05      418.84      8.15 o 
   9   5  11     2932.03     2913.82     18.34 o 
  10   5  11      197.63      169.97     10.97 o 
  11   5  11       15.51        0.00      3.93 o 
  12   5  11       68.53       48.91     12.20 o 
   0   6  11     2924.97     3045.22     20.00 o 
   1   6  11        6.23        3.53      3.23 o 
   2   6  11      770.71      769.52      8.25 o 
   3   6  11      418.05      428.56      7.32 o 
   4   6  11       13.21       10.92      6.08 o 
   5   6  11        6.87        0.00      5.28 o 
   6   6  11      614.67      636.59      9.86 o 
   7   6  11       41.23       46.18      7.88 o 
   8   6  11        1.30        0.00      6.31 o 
   9   6  11       52.05       26.68      9.74 o 
  10   6  11        0.08        0.00      9.57 o 
  11   6  11      212.21      220.06     14.00 o 
   1   7  11      207.72      198.05      6.46 o 
   2   7  11      945.41      914.91      9.89 o 
   3   7  11      795.03      727.54     10.75 o 
   4   7  11      945.67      928.17     11.75 o 
   5   7  11       25.08       23.74      8.39 o 
   6   7  11      275.29      254.42      9.67 o 
   7   7  11     1256.21     1301.57     16.32 o 
   8   7  11      244.83      249.48     11.43 o 
   9   7  11      411.81      432.00     12.46 o 
  10   7  11      222.29      181.78     13.72 o 
   0   8  11      140.86      148.82     12.08 o 
   1   8  11        4.09        1.90      2.45 o 
   2   8  11     2591.87     2657.78     17.11 o 
   3   8  11      108.53       87.30      8.74 o 
   4   8  11       30.83       29.78      8.27 o 
   5   8  11       52.43       28.32     10.21 o 
   6   8  11      622.49      614.44     13.80 o 
   7   8  11      330.40      308.28     15.47 o 
   8   8  11        5.01        1.43      3.84 o 
   9   8  11       27.63        7.93      5.64 o 
   1   9  11        0.03        0.00      8.19 o 
   2   9  11      113.16      103.38      9.44 o 
   3   9  11      735.22      777.24     12.37 o 
   4   9  11      175.08      131.70     10.73 o 
   5   9  11     1604.80     1660.01     20.09 o 
   6   9  11        6.72        0.00      9.49 o 
   7   9  11      708.10      748.97     18.32 o 
   8   9  11       28.28       26.22     15.79 o 
   0  10  11       23.53       28.65     14.08 o 
   1  10  11      325.82      363.16     11.19 o 
   2  10  11      349.40      326.36     12.11 o 
   3  10  11        1.51        3.66      4.46 o 
   4  10  11       27.15       24.78     11.37 o 
   5  10  11        4.66        0.00      5.90 o 
   6  10  11       22.10       13.32     15.36 o 
   7  10  11       39.47       34.90     16.26 o 
   1  11  11        3.30       18.02     11.31 o 
   2  11  11      440.73      472.51     12.72 o 
   3  11  11       44.04       55.68     12.04 o 
   4  11  11     1130.70     1269.50     16.85 o 
   0   0  12    20293.82    20263.76     68.98 o 
   1   0  12      344.52      360.58      7.54 o 
   2   0  12    18382.60    18279.19     49.35 o 
   3   0  12        6.43       15.25      6.54 o 
   4   0  12     1122.57     1222.23     14.93 o 
   5   0  12      629.12      649.01     11.37 o 
   6   0  12     1583.92     1571.14     15.36 o 
   7   0  12       68.55       60.41      8.93 o 
   8   0  12     9876.81     9876.13     45.65 o 
   9   0  12      218.80      183.37     11.79 o 
  10   0  12     1540.58     1447.94     20.72 o 
  11   0  12      614.08      622.11     16.32 o 
  12   0  12      592.57      566.25     16.51 o 
  13   0  12       57.69       42.96     16.40 o 
   1   1  12       55.52       37.69      3.55 o 
   2   1  12      945.84     1065.87      7.81 o 
   3   1  12      102.88       89.07      5.28 o 
   4   1  12      487.68      471.32      6.73 o 
   5   1  12      169.00      183.34      5.79 o 
   6   1  12      414.17      441.50      7.02 o 
   7   1  12      254.96      199.73      6.26 o 
   8   1  12      972.29      941.55      9.10 o 
   9   1  12      331.06      290.32      7.48 o 
  10   1  12      128.11      108.72      9.92 o 
  11   1  12      163.98      155.03     10.48 o 
  12   1  12      113.22      105.09     11.18 o 
  13   1  12        5.02        0.00      4.66 o 
   0   2  12     9804.21     9247.02     42.91 o 
   1   2  12      277.01      238.44      4.80 o 
   2   2  12      293.53      246.58      5.30 o 
   3   2  12       63.58       65.17      4.74 o 
   4   2  12     1025.72     1023.03      8.56 o 
   5   2  12       41.35       38.45      5.26 o 
   6   2  12     2963.88     2938.51     15.45 o 
   7   2  12      811.67      810.54      9.02 o 
   8   2  12      102.79       98.70      6.27 o 
   9   2  12      813.59      813.07      9.16 o 
  10   2  12     1040.53     1026.98     12.73 o 
  11   2  12        1.19        0.00      4.12 o 
  12   2  12      388.10      405.57     13.05 o 
   1   3  12       78.05       66.09      4.33 o 
   2   3  12      266.52      249.00      4.79 o 
   3   3  12      394.11      416.56      5.76 o 
   4   3  12      620.69      663.45      7.16 o 
   5   3  12      930.04      864.41      8.59 o 
   6   3  12     1155.85     1068.07      9.90 o 
   7   3  12       30.04       29.69      6.79 o 
   8   3  12      148.31      106.24      7.05 o 
   9   3  12      495.95      496.81      8.93 o 
  10   3  12      626.34      624.86     11.12 o 
  11   3  12        6.12        4.62      8.25 o 
  12   3  12      306.82      307.75     13.89 o 
   0   4  12     5650.87     5571.01     29.29 o 
   1   4  12       21.86       24.79      3.90 o 
   2   4  12     3971.69     3791.96     13.50 o 
   3   4  12      440.44      446.00      6.04 o 
   4   4  12      521.41      525.20      6.99 o 
   5   4  12       15.92       16.06      5.10 o 
   6   4  12       14.00        7.38      5.65 o 
   7   4  12     1303.12     1314.17     11.43 o 
   8   4  12     1593.93     1520.21     12.00 o 
   9   4  12        0.58        0.00      2.20 o 
  10   4  12      808.42      850.90     11.90 o 
  11   4  12      749.98      757.06     11.82 o 
  12   4  12     1244.77     1402.76     17.59 o 
   1   5  12     1075.01     1062.84      8.10 o 
   2   5  12     1848.21     1880.60     11.55 o 
   3   5  12        2.66        0.00      2.71 o 
   4   5  12       21.51        6.05      2.54 o 
   5   5  12      372.63      393.81      7.65 o 
   6   5  12       59.66       65.08      6.44 o 
   7   5  12      303.93      289.14      7.63 o 
   8   5  12      478.76      495.98      8.91 o 
   9   5  12       49.59       66.60      8.64 o 
  10   5  12       27.06       37.79     10.09 o 
  11   5  12      156.78      122.78     12.80 o 
   0   6  12       51.64       64.10      7.72 o 
   1   6  12        6.48        0.81      1.67 o 
   2   6  12     3115.85     3116.60     14.24 o 
   3   6  12     1200.38     1278.17     10.47 o 
   4   6  12     1376.57     1397.24     11.80 o 
   5   6  12      110.24       91.96      7.63 o 
   6   6  12      229.90      191.81      9.35 o 
   7   6  12       21.38       11.25      8.31 o 
   8   6  12      880.96      908.01     12.41 o 
   9   6  12      113.66      105.47     11.52 o 
  10   6  12      482.59      535.87     13.07 o 
  11   6  12        0.02        0.00      4.85 o 
   1   7  12       18.11       18.43      6.49 o 
   2   7  12       10.23        2.79      3.17 o 
   3   7  12      978.91     1011.84     11.45 o 
   4   7  12      101.85       70.66      9.24 o 
   5   7  12        3.58        0.00      4.25 o 
   6   7  12      679.75      688.33     11.90 o 
   7   7  12      144.23      136.62     11.11 o 
   8   7  12       45.44       23.04     11.48 o 
   9   7  12      533.41      535.02     13.88 o 
  10   7  12        8.08        0.00      7.11 o 
   0   8  12     3266.20     3351.83     27.01 o 
   1   8  12        7.67        4.14      2.65 o 
   2   8  12     1699.15     1696.05     17.06 o 
   3   8  12      103.30      117.82      8.89 o 
   4   8  12      735.98      756.67     13.03 o 
   5   8  12      160.17      160.28     12.36 o 
   6   8  12       93.11       63.54     11.78 o 
   7   8  12        1.36        0.00      7.25 o 
   8   8  12      444.21      471.90     13.23 o 
   9   8  12       39.44       25.40     16.02 o 
   1   9  12      106.97       98.96     10.08 o 
   2   9  12        5.26        0.92      4.04 o 
   3   9  12       49.62       59.23      9.64 o 
   4   9  12      956.72     1012.49     13.86 o 
   5   9  12      253.57      254.17     14.42 o 
   6   9  12      332.92      350.36     14.93 o 
   7   9  12       22.55       22.27     14.41 o 
   0  10  12     3016.84     3136.75     34.90 o 
   1  10  12      258.70      300.66     12.06 o 
   2  10  12      371.88      409.60     12.56 o 
   3  10  12        0.08        0.00      4.02 o 
   4  10  12       17.89       29.16     11.42 o 
   5  10  12       55.95       53.37     16.41 o 
   6  10  12       41.40       27.93     16.07 o 
   1  11  12      231.56      254.59     14.31 o 
   2  11  12      195.36      189.94     14.61 o 
   3  11  12       38.51       43.71     13.02 o 
   1   1  13      103.17      103.83      4.49 o 
   2   1  13     1251.59     1313.42     10.69 o 
   3   1  13     3579.09     3442.37     16.59 o 
   4   1  13        3.77        0.00      3.05 o 
   5   1  13     3533.52     3478.91     17.78 o 
   6   1  13     1162.01     1157.63     11.66 o 
   7   1  13      265.01      236.40      6.88 o 
   8   1  13      136.87      124.54      7.69 o 
   9   1  13     2440.45     2475.98     15.72 o 
  10   1  13       14.59       16.73      8.61 o 
  11   1  13      158.56      146.44     10.79 o 
  12   1  13       64.63       64.69     11.41 o 
   0   2  13      664.22      763.18     15.01 o 
   1   2  13      254.65      281.08      5.50 o 
   2   2  13      262.42      279.28      6.35 o 
   3   2  13      159.56      161.43      5.74 o 
   4   2  13     1823.39     1937.50     12.52 o 
   5   2  13       64.74       52.13      6.10 o 
   6   2  13        8.80        9.87      4.59 o 
   7   2  13      509.21      490.11      8.49 o 
   8   2  13      136.04      129.10      7.51 o 
   9   2  13      238.55      229.73      8.31 o 
  10   2  13       13.71        8.72      7.60 o 
  11   2  13        1.31        0.00      6.57 o 
  12   2  13        1.14        1.19      9.46 o 
   1   3  13      377.56      375.24      6.13 o 
   2   3  13       57.10       49.77      4.89 o 
   3   3  13      470.35      452.13      6.63 o 
   4   3  13        7.40        0.97      2.94 o 
   5   3  13        6.99        1.60      2.42 o 
   6   3  13        5.23        0.25      1.94 o 
   7   3  13     2704.45     2767.42     17.54 o 
   8   3  13      124.88      130.88      8.14 o 
   9   3  13       25.45       13.89      6.37 o 
  10   3  13       98.56      104.61      9.98 o 
  11   3  13      282.83      280.59     11.81 o 
  12   3  13        5.42        0.00      5.74 o 
   0   4  13      440.57      374.29      8.10 o 
   1   4  13        0.32        0.00      1.31 o 
   2   4  13        0.00        0.00      2.72 o 
   3   4  13     1566.44     1562.16     10.43 o 
   4   4  13       43.49       42.90      5.28 o 
   5   4  13     1336.68     1306.16     10.89 o 
   6   4  13        0.43        0.00      2.55 o 
   7   4  13       34.46       19.64      6.68 o 
   8   4  13       28.86       26.72      7.21 o 
   9   4  13       20.86        9.70      3.18 o 
  10   4  13      231.52      208.53      9.95 o 
  11   4  13      175.18      184.57     10.87 o 
   1   5  13       31.77       19.02      5.40 o 
   2   5  13      181.87      167.13      6.03 o 
   3   5  13       14.15       10.50      4.55 o 
   4   5  13      588.26      583.80      8.66 o 
   5   5  13     2032.59     2040.32     15.08 o 
   6   5  13      141.79      135.15      8.06 o 
   7   5  13      883.43      919.65     10.68 o 
   8   5  13      970.18      998.69     11.42 o 
   9   5  13      692.88      700.59     10.83 o 
  10   5  13       24.89        9.03      3.74 o 
  11   5  13      375.98      434.17     12.23 o 
   0   6  13      555.36      560.33     11.17 o 
   1   6  13     1118.98     1085.48      9.87 o 
   2   6  13     1560.71     1575.20     12.35 o 
   3   6  13      877.24      913.82     10.11 o 
   4   6  13        0.75        0.00      4.05 o 
   5   6  13      100.55       80.52      7.87 o 
   6   6  13      429.35      437.18     10.15 o 
   7   6  13       49.27       28.17      9.43 o 
   8   6  13      183.84      201.11     10.58 o 
   9   6  13      104.66       86.57     11.51 o 
  10   6  13      156.87      159.10     13.82 o 
   1   7  13      389.18      385.09      8.04 o 
   2   7  13       37.65       33.52      7.01 o 
   3   7  13       81.06       65.27      7.57 o 
   4   7  13     1018.24      951.66     12.80 o 
   5   7  13      771.03      820.06     12.35 o 
   6   7  13       24.79       11.38      5.52 o 
   7   7  13     2580.11     2748.55     21.19 o 
   8   7  13       21.54       22.54     10.15 o 
   9   7  13     1024.95     1188.15     17.72 o 
   0   8  13      342.55      370.06     13.40 o 
   1   8  13       82.44       83.33      8.89 o 
   2   8  13      432.79      404.06     10.16 o 
   3   8  13        6.92        4.13      3.97 o 
   4   8  13       90.36       68.03     10.60 o 
   5   8  13      411.54      402.81     12.35 o 
   6   8  13        9.11        0.00      4.61 o 
   7   8  13       55.30       48.54     12.05 o 
   8   8  13      110.55       90.05     13.93 o 
   1   9  13     1507.83     1633.43     16.61 o 
   2   9  13      235.37      274.60     11.00 o 
   3   9  13     1368.06     1461.98     16.08 o 
   4   9  13      472.15      480.78     12.68 o 
   5   9  13      822.35      857.26     16.67 o 
   6   9  13       44.93       43.02     13.76 o 
   7   9  13      499.76      557.96     16.62 o 
   0  10  13      670.22      711.24     22.32 o 
   1  10  13        9.58        1.80      2.78 o 
   2  10  13      353.84      390.68     13.21 o 
   3  10  13     1096.51     1257.19     16.18 o 
   4  10  13      543.03      553.54     16.80 o 
   5  10  13       33.81       24.79     17.51 o 
   0   0  14    12339.34    12276.07     57.12 o 
   1   0  14       51.64       33.24      8.10 o 
   2   0  14     2280.83     2080.77     23.45 o 
   3   0  14      182.99      187.59     10.78 o 
   4   0  14       76.70       94.36      9.89 o 
   5   0  14      237.80      234.39     11.43 o 
   6   0  14       72.75       53.16     10.01 o 
   7   0  14        2.23        0.00      4.79 o 
   8   0  14     4999.28     5029.12     34.31 o 
   9   0  14      635.14      624.29     15.76 o 
  10   0  14       97.69       80.10     14.72 o 
  11   0  14       61.05       79.62     15.44 o 
  12   0  14      165.26      128.93     19.10 o 
   1   1  14        0.85       10.10      4.76 o 
   2   1  14        5.99       16.86      6.14 o 
   3   1  14      187.47      169.38      6.88 o 
   4   1  14      743.77      721.71     10.17 o 
   5   1  14     1942.90     2005.37     14.56 o 
   6   1  14       83.89       83.74      7.46 o 
   7   1  14     1336.11     1350.50     12.61 o 
   8   1  14      296.66      279.54      9.13 o 
   9   1  14      530.46      554.18     10.56 o 
  10   1  14      111.43      125.02      9.82 o 
  11   1  14       13.58        3.02      6.93 o 
  12   1  14       39.60       36.12     11.71 o 
   0   2  14     6831.89     6495.58     27.81 o 
   1   2  14       21.67       26.15      4.69 o 
   2   2  14     6273.34     6086.16     22.36 o 
   3   2  14     1003.90     1013.73     10.53 o 
   4   2  14     1558.83     1563.79     11.95 o 
   5   2  14       48.21       54.76      6.70 o 
   6   2  14     2069.50     2000.92     15.05 o 
   7   2  14      131.72      103.87      8.16 o 
   8   2  14     1393.71     1409.07     12.45 o 
   9   2  14       86.57       76.29      8.01 o 
  10   2  14     1319.49     1347.24     14.98 o 
  11   2  14      289.88      277.24     12.70 o 
   1   3  14       55.07       34.51      5.05 o 
   2   3  14     2163.69     2152.45     12.51 o 
   3   3  14     2041.63     1991.32     12.32 o 
   4   3  14     2375.17     2424.22     14.40 o 
   5   3  14      217.43      229.29      7.46 o 
   6   3  14      492.80      508.29      9.29 o 
   7   3  14      487.40      470.42      9.69 o 
   8   3  14      250.05      264.12      9.01 o 
   9   3  14        3.26        0.00      5.59 o 
  10   3  14       74.33       72.61      9.85 o 
  11   3  14        9.64       12.79      7.16 o 
   0   4  14     2315.93     2106.13     17.62 o 
   1   4  14     1944.17     1954.16     12.04 o 
   2   4  14      890.42      862.76      9.52 o 
   3   4  14      366.98      340.45      7.04 o 
   4   4  14      146.43      137.57      6.96 o 
   5   4  14       31.55       14.26      5.05 o 
   6   4  14      125.97       86.48      7.55 o 
   7   4  14       53.70       35.82      7.43 o 
   8   4  14       43.87       45.96      7.99 o 
   9   4  14     1383.13     1480.06     13.78 o 
  10   4  14      767.60      812.56     12.25 o 
  11   4  14        6.76        0.51      4.84 o 
   1   5  14       14.01        2.30      2.56 o 
   2   5  14      696.58      638.03      9.50 o 
   3   5  14      783.10      774.04     10.33 o 
   4   5  14      524.76      464.62      9.00 o 
   5   5  14       77.15       81.20      8.09 o 
   6   5  14      207.44      231.08      8.51 o 
   7   5  14      521.08      512.39      9.31 o 
   8   5  14       57.98       49.34      8.50 o 
   9   5  14        0.16        0.00      4.29 o 
  10   5  14      149.76      145.21     12.29 o 
   0   6  14     2336.03     2400.20     22.63 o 
   1   6  14       33.02       39.90      7.35 o 
   2   6  14     5087.33     5135.81     23.63 o 
   3   6  14       44.31       36.97      7.33 o 
   4   6  14      163.47      110.17      8.16 o 
   5   6  14        2.66        0.00      3.15 o 
   6   6  14       59.52       61.13      9.02 o 
   7   6  14       75.17       76.62     10.71 o 
   8   6  14       64.95       50.95     11.02 o 
   9   6  14       76.43       68.44     11.58 o 
   1   7  14        3.08        0.00      3.33 o 
   2   7  14      454.12      472.76      9.45 o 
   3   7  14      221.06      220.17      9.43 o 
   4   7  14       19.66       16.72      8.37 o 
   5   7  14       23.61       11.37      8.61 o 
   6   7  14       28.19       35.01     10.11 o 
   7   7  14      179.22      179.21     12.51 o 
   8   7  14      303.97      311.90     13.45 o 
   9   7  14        3.10        0.00      5.82 o 
   0   8  14     4674.68     4875.78     33.51 o 
   1   8  14        5.73        4.77      4.83 o 
   2   8  14       32.90       32.41      8.70 o 
   3   8  14       17.38       10.63      4.86 o 
   4   8  14      833.02      863.55     13.43 o 
   5   8  14       17.94        6.43      8.87 o 
   6   8  14       47.11       45.15     13.47 o 
   7   8  14       12.17        0.76      3.61 o 
   1   9  14        8.72       17.21     12.33 o 
   2   9  14      853.28      916.33     15.12 o 
   3   9  14        1.53        0.00      7.24 o 
   4   9  14       86.42       97.92     12.34 o 
   5   9  14       13.92       10.69     11.90 o 
   6   9  14      100.21       87.23     14.19 o 
   0  10  14      259.11      247.61     21.73 o 
   1  10  14      360.34      421.82     16.42 o 
   2  10  14      705.26      743.18     15.17 o 
   3  10  14      153.42      159.55     16.57 o 
   1   1  15      852.24      799.31      9.52 o 
   2   1  15      377.90      370.04      7.72 o 
   3   1  15      760.19      732.92      9.73 o 
   4   1  15       93.62       73.41      6.98 o 
   5   1  15     2519.81     2531.00     16.66 o 
   6   1  15       27.57       19.33      6.55 o 
   7   1  15      287.11      286.70      8.71 o 
   8   1  15      214.42      218.82      9.50 o 
   9   1  15      310.79      328.14     10.42 o 
  10   1  15      188.56      196.59     11.38 o 
  11   1  15        2.44        0.00      4.68 o 
   0   2  15      165.13      366.86     16.40 o 
   1   2  15      345.78      293.34      6.73 o 
   2   2  15       58.66       68.39      6.66 o 
   3   2  15      432.81      408.97      8.26 o 
   4   2  15      186.64      161.12      7.00 o 
   5   2  15      916.47      914.42     11.09 o 
   6   2  15      144.21      128.02      8.51 o 
   7   2  15       14.87        5.87      6.20 o 
   8   2  15     1600.65     1638.70     14.57 o 
   9   2  15      247.93      262.39     10.73 o 
  10   2  15       10.71        7.01      7.81 o 
  11   2  15       15.82       10.53     10.07 o 
   1   3  15       76.85       67.29      6.21 o 
   2   3  15      186.73      155.86      6.99 o 
   3   3  15     3823.02     3656.92     26.47 o 
   4   3  15      233.88      227.02      7.09 o 
   5   3  15      300.33      287.64      8.00 o 
   6   3  15      934.18      952.60     12.71 o 
   7   3  15     2385.25     2452.41     19.12 o 
   8   3  15      573.27      578.76     11.04 o 
   9   3  15      404.65      410.37     11.04 o 
  10   3  15        0.10        0.00      5.25 o 
  11   3  15      707.06      772.48     15.78 o 
   0   4  15      549.90      503.25     12.28 o 
   1   4  15        9.83        0.00      3.00 o 
   2   4  15      194.98      187.55      7.37 o 
   3   4  15       43.15       32.39      6.42 o 
   4   4  15      302.90      273.75      8.27 o 
   5   4  15      623.14      614.31      9.69 o 
   6   4  15      478.22      475.89      9.83 o 
   7   4  15      102.16       79.48      9.32 o 
   8   4  15       39.59       41.40      8.71 o 
   9   4  15       57.72       64.16      9.49 o 
  10   4  15      118.09      124.84     10.79 o 
   1   5  15      590.72      573.28      8.76 o 
   2   5  15      668.39      606.39      9.79 o 
   3   5  15      168.64      148.38      8.32 o 
   4   5  15     1081.68     1107.12     12.43 o 
   5   5  15     1063.65     1054.30     13.44 o 
   6   5  15      118.03      113.34      9.39 o 
   7   5  15      373.61      393.99     10.83 o 
   8   5  15      174.35      170.39     10.80 o 
   9   5  15     1702.20     1875.51     15.93 o 
  10   5  15      164.94      159.60     14.50 o 
   0   6  15       14.58        0.26      7.59 o 
   1   6  15      313.59      282.33      9.31 o 
   2   6  15        0.73        7.87      7.81 o 
   3   6  15      226.26      234.81      8.84 o 
   4   6  15        9.83        8.22      9.63 o 
   5   6  15      115.63       96.51     10.49 o 
   6   6  15      294.26      309.59     10.89 o 
   7   6  15      792.76      821.67     13.59 o 
   8   6  15        2.92        0.00     13.20 o 
   9   6  15        0.01        0.00      8.38 o 
   1   7  15       36.54       18.36      7.16 o 
   2   7  15        7.51        2.09      6.50 o 
   3   7  15      456.07      477.13     10.83 o 
   4   7  15        0.08        0.00      2.88 o 
   5   7  15      569.73      594.01     14.56 o 
   6   7  15      242.73      242.14     12.02 o 
   7   7  15     1696.29     1854.69     18.97 o 
   8   7  15      456.99      475.17     14.55 o 
   0   8  15      645.36      667.36     18.68 o 
   1   8  15        1.16        0.00      5.51 o 
   2   8  15       38.21       21.93     12.83 o 
   3   8  15      209.07      195.57     13.16 o 
   4   8  15        9.57        1.02      6.50 o 
   5   8  15        0.01        0.00      6.40 o 
   6   8  15       63.24       78.35     13.78 o 
   1   9  15       65.18       61.16     14.30 o 
   2   9  15      298.11      282.95     15.08 o 
   3   9  15       17.73        0.00      7.00 o 
   4   9  15        0.86        0.00     10.00 o 
   5   9  15      328.87      364.33     16.15 o 
   0  10  15     2077.11     2373.18     40.54 o 
   0   0  16     5737.01     5595.61     65.38 o 
   1   0  16        2.53        0.00      5.66 o 
   2   0  16     6736.74     6672.41     40.42 o 
   3   0  16      786.61      895.81     17.44 o 
   4   0  16        8.06        0.00      5.25 o 
   5   0  16      107.28       72.34     12.25 o 
   6   0  16      536.71      502.10     14.02 o 
   7   0  16       76.24       51.59     13.48 o 
   8   0  16     1090.85     1088.92     19.06 o 
   9   0  16       75.87       73.94     14.21 o 
  10   0  16      371.67      307.59     17.45 o 
   1   1  16       43.69       44.66      6.39 o 
   2   1  16      288.67      334.78      7.97 o 
   3   1  16      625.55      562.33     10.23 o 
   4   1  16      156.91      149.91      8.41 o 
   5   1  16      255.71      226.06      8.23 o 
   6   1  16       34.37       26.14      7.95 o 
   7   1  16      159.71      173.00      9.30 o 
   8   1  16       20.00        9.19      8.96 o 
   9   1  16       12.08        4.62      4.13 o 
  10   1  16      174.24      164.02     12.26 o 
   0   2  16    11146.71    10852.05     43.90 o 
   1   2  16      590.28      584.04      8.56 o 
   2   2  16      860.28      827.74     10.44 o 
   3   2  16      977.26      892.82     10.90 o 
   4   2  16        2.60        1.73      2.65 o 
   5   2  16      569.52      547.46      9.61 o 
   6   2  16      418.18      378.68      9.06 o 
   7   2  16       51.47       38.71      8.36 o 
   8   2  16      447.42      430.54      9.94 o 
   9   2  16       66.72       45.73     10.24 o 
  10   2  16      579.13      620.39     13.64 o 
   1   3  16      398.38      377.41      7.63 o 
   2   3  16       94.17       78.47      7.67 o 
   3   3  16      414.62      426.59      8.26 o 
   4   3  16      410.31      335.79      7.57 o 
   5   3  16        9.31        0.00      2.28 o 
   6   3  16       20.49        2.12      4.57 o 
   7   3  16       54.18       41.90      9.35 o 
   8   3  16      115.67      100.92     11.28 o 
   9   3  16        0.50        2.13      9.62 o 
  10   3  16       15.51       12.51     10.28 o 
   0   4  16     1564.76     1478.71     19.64 o 
   1   4  16     1005.73     1052.22     12.43 o 
   2   4  16     3627.73     3569.81     19.39 o 
   3   4  16      842.52      828.56     11.02 o 
   4   4  16      553.87      594.13     10.15 o 
   5   4  16      290.85      263.92     10.10 o 
   6   4  16      157.90      117.37      9.66 o 
   7   4  16      557.65      537.94     10.86 o 
   8   4  16      201.90      167.68     11.45 o 
   9   4  16      177.04      197.26     11.18 o 
   1   5  16     1119.61     1151.69     13.40 o 
   2   5  16        0.89        0.00      3.40 o 
   3   5  16      402.53      416.74      9.35 o 
   4   5  16      153.27      173.90      9.58 o 
   5   5  16       70.68       61.65     10.07 o 
   6   5  16        0.66        0.00      9.51 o 
   7   5  16      282.80      295.83     11.60 o 
   8   5  16      583.97      616.09     13.49 o 
   9   5  16        7.32        2.27      4.99 o 
   0   6  16      204.23      182.17     13.70 o 
   1   6  16      424.55      437.40     11.07 o 
   2   6  16      857.59      866.33     12.56 o 
   3   6  16      324.33      343.83      9.97 o 
   4   6  16      652.27      679.23     11.91 o 
   5   6  16       46.52       32.44     10.86 o 
   6   6  16        0.13        0.13      5.33 o 
   7   6  16        0.06        0.00      5.31 o 
   8   6  16     1242.52     1353.64     18.96 o 
   1   7  16      665.67      715.51     12.05 o 
   2   7  16        9.34        0.00      6.20 o 
   3   7  16      210.74      197.74     11.62 o 
   4   7  16       17.92        0.09      3.63 o 
   5   7  16        0.93        0.00      6.86 o 
   6   7  16      506.88      542.11     14.12 o 
   7   7  16       94.15       99.64     14.72 o 
   0   8  16     1282.77     1359.20     24.15 o 
   1   8  16       66.81       66.42     11.31 o 
   2   8  16      497.24      512.18     15.12 o 
   3   8  16      113.04      104.74     13.65 o 
   4   8  16      708.37      738.15     16.35 o 
   5   8  16        0.08        0.00      7.03 o 
   1   9  16        8.03        0.00      8.42 o 
   2   9  16        0.46        0.00      8.09 o 
   3   9  16       32.80       31.17     13.76 o 
   1   1  17      277.31      254.63      8.92 o 
   2   1  17        0.07        0.00      3.13 o 
   3   1  17     2095.67     2182.49     17.00 o 
   4   1  17        0.04        0.00      3.98 o 
   5   1  17     1394.71     1395.32     14.75 o 
   6   1  17      446.54      460.97     10.49 o 
   7   1  17      534.65      537.57     10.66 o 
   8   1  17      435.98      480.19     11.35 o 
   9   1  17      521.93      584.63     12.62 o 
  10   1  17        0.99        0.00      9.05 o 
   0   2  17      664.78      833.02     20.06 o 
   1   2  17       38.26       47.37      7.02 o 
   2   2  17       11.33       13.58      6.60 o 
   3   2  17      364.72      331.63      8.49 o 
   4   2  17      396.39      417.27      9.14 o 
   5   2  17       27.02       33.11      7.58 o 
   6   2  17       10.34        0.92      6.07 o 
   7   2  17      337.39      330.55     10.51 o 
   8   2  17      432.29      471.71     10.65 o 
   9   2  17       16.03        8.04      6.33 o 
   1   3  17        7.77        0.00      2.15 o 
   2   3  17      246.82      234.78      7.89 o 
   3   3  17      123.07      100.44      8.07 o 
   4   3  17      438.81      451.80      9.27 o 
   5   3  17      809.59      859.83     11.14 o 
   6   3  17      266.56      263.97     10.45 o 
   7   3  17      539.40      569.29     12.15 o 
   8   3  17       93.69       96.74     10.64 o 
   9   3  17       92.66      106.78     11.39 o 
   0   4  17      322.64      317.07     14.75 o 
   1   4  17      678.36      619.28     10.90 o 
   2   4  17       28.90       31.22      7.96 o 
   3   4  17      178.28      167.80     10.12 o 
   4   4  17        4.39        0.00      3.29 o 
   5   4  17      211.89      181.22     10.79 o 
   6   4  17        6.70        0.00      1.28 o 
   7   4  17       97.21       97.19     10.88 o 
   8   4  17      205.61      223.11     12.44 o 
   9   4  17      150.71      152.43     12.18 o 
   1   5  17      679.83      651.66     12.46 o 
   2   5  17      168.51      151.52     11.33 o 
   3   5  17      245.28      210.27     10.35 o 
   4   5  17      803.17      849.71     14.00 o 
   5   5  17      336.70      320.18     12.36 o 
   6   5  17        0.51        0.00      7.31 o 
   7   5  17     1144.22     1223.31     16.26 o 
   8   5  17      111.45      125.63     13.60 o 
   0   6  17      223.92      218.90     17.14 o 
   1   6  17       13.55        1.12      4.30 o 
   2   6  17        5.89        5.87      3.54 o 
   3   6  17      133.48      112.74     11.53 o 
   4   6  17       10.32        7.74      7.85 o 
   5   6  17      164.67      135.67     12.85 o 
   6   6  17       21.75       15.02      9.14 o 
   7   6  17        9.80        0.00      3.97 o 
   1   7  17       67.71       44.39     12.36 o 
   2   7  17       65.70       46.70     12.09 o 
   3   7  17      182.70      184.58     13.05 o 
   4   7  17       27.14        8.87      5.80 o 
   5   7  17      462.24      465.67     16.38 o 
   6   7  17        5.88        0.00     10.04 o 
   0   8  17       91.08       71.18     18.37 o 
   1   8  17        2.77        0.00      7.28 o 
   2   8  17      136.04      130.15     15.58 o 
   3   8  17       46.30       45.46     13.48 o 
   4   8  17       41.20       39.28     16.51 o 
   0   0  18     1346.46     1614.58     40.78 o 
   1   0  18       73.01       40.85     14.01 o 
   2   0  18     4848.13     4652.03     37.84 o 
   3   0  18       33.60       20.06     11.53 o 
   4   0  18       23.36       11.26     12.29 o 
   5   0  18       19.37        0.00      5.10 o 
   6   0  18      366.47      344.04     14.23 o 
   7   0  18       25.99       25.12     13.08 o 
   8   0  18      551.80      604.82     18.00 o 
   9   0  18        2.59        0.00      5.16 o 
   1   1  18       39.08       66.06     10.27 o 
   2   1  18       24.75       35.70      8.37 o 
   3   1  18        0.11       24.86      8.00 o 
   4   1  18       12.37        0.00      2.92 o 
   5   1  18      187.52      196.54     10.00 o 
   6   1  18       81.98       81.91      9.98 o 
   7   1  18       39.39       42.54      9.12 o 
   8   1  18        7.49        1.27      2.90 o 
   9   1  18      170.10      167.35     12.76 o 
   0   2  18     3790.65     3634.96     34.24 o 
   1   2  18      363.25      380.58     10.71 o 
   2   2  18     1005.20      988.91     11.21 o 
   3   2  18       74.24       88.83      8.72 o 
   4   2  18      650.92      693.07     10.93 o 
   5   2  18       14.21        4.58      4.65 o 
   6   2  18       64.22       42.15      8.59 o 
   7   2  18        0.31        0.00      4.36 o 
   8   2  18      272.17      257.61     13.37 o 
   9   2  18      203.91      229.38     13.84 o 
   1   3  18      248.30      187.66     10.86 o 
   2   3  18        0.52        0.00      3.32 o 
   3   3  18      300.65      258.02      9.02 o 
   4   3  18        3.86        4.77      6.12 o 
   5   3  18      312.76      318.02     11.01 o 
   6   3  18      119.87      118.44     10.11 o 
   7   3  18       30.36       39.77     10.71 o 
   8   3  18      730.13      798.39     13.52 o 
   0   4  18     2107.99     1978.86     26.83 o 
   1   4  18     1308.06     1352.54     14.88 o 
   2   4  18      641.59      642.74     11.64 o 
   3   4  18      648.14      605.02     11.58 o 
   4   4  18       24.51       13.12      6.14 o 
   5   4  18        4.91        1.35      8.16 o 
   6   4  18       82.53       48.75     10.72 o 
   7   4  18      213.99      211.83     13.45 o 
   8   4  18      886.96      959.80     14.57 o 
   1   5  18       45.46       29.92     10.44 o 
   2   5  18        5.06        0.00      7.06 o 
   3   5  18        1.89        0.00      4.26 o 
   4   5  18        3.44        0.00      8.81 o 
   5   5  18      163.71      160.09     12.99 o 
   6   5  18      178.61      181.40     14.14 o 
   7   5  18      166.48      153.60     14.60 o 
   0   6  18     2363.59     2521.13     38.48 o 
   1   6  18      438.74      471.91     13.88 o 
   2   6  18     1251.33     1289.33     18.76 o 
   3   6  18       10.32        0.00      1.08 o 
   4   6  18      168.95      194.72     13.73 o 
   5   6  18       84.06       78.73     13.01 o 
   6   6  18       13.53        0.00     10.44 o 
   1   7  18      126.76      123.70     15.32 o 
   2   7  18        7.31        0.00      3.00 o 
   3   7  18       39.47       25.67     13.51 o 
   4   7  18      142.27      161.23     15.12 o 
   0   8  18      955.61     1012.31     51.95 o 
   1   8  18        8.60        4.36      4.53 o 
   1   1  19      189.74      155.82     12.11 o 
   2   1  19       82.70       73.70      9.96 o 
   3   1  19       26.09       25.27      8.78 o 
   4   1  19        0.50        0.00      8.41 o 
   5   1  19      415.55      478.75     11.33 o 
   6   1  19      143.45      144.38     11.72 o 
   7   1  19     1732.65     1999.90     18.10 o 
   8   1  19        4.63        5.57      7.92 o 
   0   2  19       29.63      109.04     14.42 o 
   1   2  19      121.85      122.96     10.18 o 
   2   2  19      208.91      183.54     10.47 o 
   3   2  19       77.18       79.52      9.07 o 
   4   2  19        2.09        1.86      7.88 o 
   5   2  19        0.71        0.00      6.60 o 
   6   2  19       61.02       58.33      9.74 o 
   7   2  19       75.60       91.27     11.71 o 
   8   2  19        8.72        0.00      5.88 o 
   1   3  19        7.26       14.86     10.05 o 
   2   3  19      113.04      107.47      9.31 o 
   3   3  19      781.36      736.86     10.86 o 
   4   3  19     1054.63     1070.18     13.41 o 
   5   3  19      424.57      412.46     11.75 o 
   6   3  19       54.36       50.33     10.63 o 
   7   3  19      380.16      408.72     12.65 o 
   0   4  19        0.25       12.92     14.05 o 
   1   4  19       92.17       89.91     10.97 o 
   2   4  19       75.55       69.84     10.98 o 
   3   4  19        4.64        0.34      3.02 o 
   4   4  19       16.36       23.20     10.64 o 
   5   4  19       12.77        5.80      8.88 o 
   6   4  19        3.73        0.00      8.78 o 
   1   5  19       26.58       16.94     16.37 o 
   2   5  19      284.99      274.27     13.51 o 
   3   5  19      135.28      143.40     13.30 o 
   4   5  19      391.22      384.52     13.68 o 
   5   5  19     1318.55     1443.96     18.72 o 
   6   5  19      156.41      156.20     14.63 o 
   0   6  19        7.06        3.70     22.91 o 
   1   6  19       25.63       26.37     14.58 o 
   2   6  19      223.11      209.41     16.32 o 
   3   6  19       25.45       19.44     14.34 o 
   4   6  19       52.72       57.97     14.81 o 
   1   7  19        0.83        0.00      7.59 o 
   2   7  19        2.45        0.00      9.24 o 
   0   0  20      847.46      929.80     35.71 o 
   1   0  20      221.86      286.47     18.86 o 
   2   0  20      838.42      873.26     24.83 o 
   3   0  20      255.88      279.25     17.62 o 
   4   0  20      527.22      608.30     18.22 o 
   5   0  20        0.91        1.11      7.61 o 
   6   0  20      304.11      301.33     16.95 o 
   7   0  20       28.14       55.51     18.33 o 
   1   1  20       62.65       52.13     11.44 o 
   2   1  20       80.23       63.05     11.81 o 
   3   1  20        3.51       13.74     10.20 o 
   4   1  20        3.37        0.00      7.49 o 
   5   1  20        1.49        0.00      6.41 o 
   6   1  20        5.73        5.74     11.29 o 
   7   1  20       10.73       33.63     12.11 o 
   0   2  20      937.57      911.60     20.61 o 
   1   2  20      469.37      472.07     12.73 o 
   2   2  20     1045.28     1012.59     16.93 o 
   3   2  20       21.80       14.18      9.49 o 
   4   2  20      272.80      252.99     12.33 o 
   5   2  20        5.16        0.00      7.33 o 
   6   2  20       22.24       20.76     11.27 o 
   1   3  20        4.56        4.88      8.06 o 
   2   3  20      368.19      400.60     12.87 o 
   3   3  20       18.33        8.24      5.61 o 
   4   3  20       18.24        8.20      6.22 o 
   5   3  20        8.68       16.17     11.25 o 
   6   3  20      346.10      373.70     13.59 o 
   0   4  20     1506.53     1463.40     25.48 o 
   1   4  20      769.15      830.70     14.79 o 
   2   4  20     1749.04     1884.30     22.26 o 
   3   4  20       81.70       77.62     12.49 o 
   4   4  20      142.68      141.81     13.93 o 
   5   4  20      226.78      216.25     14.21 o 
   1   5  20       30.47       20.75     15.86 o 
   2   5  20        1.30        0.00      5.89 o 
   3   5  20       73.84       68.12     13.07 o 
   4   5  20      960.47     1112.61     18.65 o 
   0   6  20     2494.25     2833.31     43.54 o 
   1   6  20      173.45      158.06     18.20 o 
   1   1  21       99.66      110.51     14.23 o 
   2   1  21        4.22        5.30     12.26 o 
   3   1  21       51.31       64.11     13.23 o 
   4   1  21      184.44      163.25     13.81 o 
   5   1  21       79.08       64.24     11.88 o 
   0   2  21        1.96       28.85     17.43 o 
   1   2  21      192.59      242.99     16.14 o 
   2   2  21       35.79       56.74     13.22 o 
   3   2  21        0.51        5.40     12.80 o 
   4   2  21        6.75        0.00      1.86 o 
   5   2  21      128.89      135.15     14.47 o 
   1   3  21       15.97       12.39      9.53 o 
   2   3  21      173.08      164.14     14.67 o 
   3   3  21       49.02       43.31     11.69 o 
   4   3  21       34.84       26.73     13.04 o 
   0   4  21       16.51       40.30     17.81 o 
   1   4  21      117.47      149.94     16.20 o 
   2   4  21      105.09      130.59     15.75 o 
   3   4  21       57.42       62.40     14.41 o 
   0   0  22       28.29       34.74     26.97 o 
   1   0  22        6.42        7.88     11.49 o 
   2   0  22      607.54      576.03     23.65 o 
   3   0  22       69.57       77.79     21.40 o 
   1   1  22        2.34        7.36     14.79 o 
   2   1  22       19.02       19.56     14.41 o 
   3   1  22      275.42      348.39     17.56 o 
   0   2  22     1077.81     1150.17     29.45 o 
   1   2  22      354.96      400.62     17.08 o 
   2   2  22      807.20      905.35     19.66 o 
                                                 
